# Supplementary material for: Distrontium trimanganese(II) bis­(hydro­gen­phosphate) bis­(ortho­phosphate)
Source: Acta Crystallogr Sect E Struct Rep Online. 2013 Jul 13;69(Pt 8):i50. doi: 10.1107/S1600536813018898 (PMC3793668; doi:10.1107/S1600536813018898)
Supplement: Supplementary file 1 [file e-69-00i50-sup1.cif]

##############################################################################
#                                                                            #
# This CIF contains the data in a paper accepted for publication in          #
# Acta Crystallographica Section E. It conforms to the requirements of       #
# Notes for Authors for Acta Crystallographica Section E, and has been       #
# peer reviewed under the auspices of the IUCr Commission on Journals.       #
#                                                                            #
# Full details of the Crystallographic Information File format               #
# are given in the paper "The Crystallographic Information File (CIF):       #
# a New Standard Archive File for Crystallography" by S. R. Hall, F. H.      #
# Allen and I. D. Brown [Acta Cryst. (1991), A47, 655-685].                  #
#                                                                            #
# The current version of the core CIF dictionary is obtainable from          #
# ftp://ftp.iucr.org/pub/cif_core.dic.                                       #
#                                                                            #
# Software is freely available for graphical display of the structure(s)     #
# in this CIF. For information consult the CIF software page                 #
# http://www.iucr.org/resources/cif/software.                                #
#                                                                            #
# This file may be used for bona fide research purposes within the           #
# scientific community so long as proper attribution is given to the journal # 
# article from which it was obtained.                                        #
#                                                                            #
##############################################################################
data_I
_audit_creation_method     SHELXL-97
_chemical_name_systematic
;
Distrontium trimanganese(II) bis(hydrogenphosphate) bis(orthophosphate)
;
_chemical_name_common     ?
_chemical_formula_moiety     'H2 Mn3 O16 P4 Sr2'
_chemical_formula_sum     'H2 Mn3 O16 P4 Sr2'
_chemical_formula_structural     'Sr2 Mn3 (H P O4)2 (P O4)2'
_chemical_formula_iupac     'Sr2 Mn3 (H P O4)2 (P O4)2'
_chemical_formula_weight     721.96
_chemical_melting_point     ?
_symmetry_cell_setting     monoclinic
_symmetry_space_group_name_H-M     'P 21/c'
_symmetry_space_group_name_Hall     '-P 2ybc'
loop_
    _symmetry_equiv_pos_as_xyz
    'x, y, z'
    '-x, y+1/2, -z+1/2'
    '-x, -y, -z'
    'x, -y-1/2, z-1/2'
_cell_length_a     7.85350(10)
_cell_length_b     8.7793(2)
_cell_length_c     9.6165(2)
_cell_angle_alpha     90.00
_cell_angle_beta     101.4340(10)
_cell_angle_gamma     90.00
_cell_volume     649.88(2)
_cell_formula_units_Z     2
_cell_measurement_reflns_used     3138
_cell_measurement_theta_min     2.65
_cell_measurement_theta_max     36.31
_cell_measurement_temperature     296(2)
_exptl_crystal_description     sheet
_exptl_crystal_colour     colourless
_exptl_crystal_size_max     0.33
_exptl_crystal_size_mid     0.24
_exptl_crystal_size_min     0.12
_exptl_crystal_density_diffrn     3.689
_exptl_crystal_density_meas     ?
_exptl_crystal_density_method     'not measured'
_exptl_crystal_F_000     682
_exptl_absorpt_coefficient_mu     11.578
_exptl_absorpt_correction_type     multi-scan
_exptl_absorpt_process_details     '(<i>SADABS</i>; Bruker (2009)'
_exptl_absorpt_correction_T_min     0.0463
_exptl_absorpt_correction_T_max     0.2154
_exptl_special_details     ?
_diffrn_ambient_temperature     296(2)
_diffrn_radiation_type     MoK\a
_diffrn_radiation_wavelength     0.71073
_diffrn_radiation_source     'fine-focus sealed tube'
_diffrn_radiation_monochromator     graphite
_diffrn_measurement_device_type     'Bruker APEXII CCD'
_diffrn_measurement_method     '\f and \w scans'
_diffrn_reflns_number     12425
_diffrn_reflns_av_R_equivalents     0.0248
_diffrn_reflns_av_sigmaI/netI     0.0224
_diffrn_reflns_theta_min     2.65
_diffrn_reflns_theta_max     36.31
_diffrn_reflns_theta_full     36.31
_diffrn_measured_fraction_theta_max     0.999
_diffrn_measured_fraction_theta_full     0.999
_diffrn_reflns_limit_h_min     -13
_diffrn_reflns_limit_h_max     12
_diffrn_reflns_limit_k_min     -14
_diffrn_reflns_limit_k_max     14
_diffrn_reflns_limit_l_min     -16
_diffrn_reflns_limit_l_max     16
_refine_special_details
;
Refinement of <i>F</i>^2^ against all reflections. The weighted <i>R</i>-factor
<i>wR</i> and goodness of fit <i>S</i> are based on <i>F</i>^2^, conventional
<i>R</i>-factors <i>R</i> are based on <i>F</i>, with <i>F</i> set to zero for
negative <i>F</i>^2^. The threshold expression of <i>F</i>^2^ >
2\s(<i>F</i>^2^) is used only for calculating <i>R</i>-factors(gt) <i>etc</i>.
and is not relevant to the choice of reflections for refinement.
<i>R</i>-factors based on <i>F</i>^2^ are statistically about twice as large
as those based on <i>F</i>, and <i>R</i>- factors based on all data will be
even larger.
;
_reflns_number_total     3138
_reflns_number_gt     2874
_reflns_threshold_expression     I>2\s(I)
_refine_ls_structure_factor_coef     Fsqd
_refine_ls_matrix_type     full
_refine_ls_R_factor_all     0.0220
_refine_ls_R_factor_gt     0.0186
_refine_ls_wR_factor_gt     0.0443
_refine_ls_wR_factor_ref     0.0451
_refine_ls_goodness_of_fit_ref     1.063
_refine_ls_restrained_S_all     1.063
_refine_ls_number_reflns     3138
_refine_ls_number_parameters     115
_refine_ls_number_restraints     0
_refine_ls_hydrogen_treatment     constr
_refine_ls_weighting_scheme     calc
_refine_ls_weighting_details
         'calc w=1/[\s^2^(Fo^2^)+(0.0211P)^2^+0.2390P] where P=(Fo^2^+2Fc^2^)/3'
_atom_sites_solution_hydrogens     difmap
_atom_sites_solution_primary     direct
_atom_sites_solution_secondary     difmap
_refine_ls_shift/su_max     0.002
_refine_ls_shift/su_mean     0.000
_refine_diff_density_max     0.576
_refine_diff_density_min     -0.540
_refine_ls_extinction_method     none
_refine_ls_extinction_coef     ?
loop_
    _atom_type_symbol
    _atom_type_description
    _atom_type_scat_dispersion_real
    _atom_type_scat_dispersion_imag
    _atom_type_scat_source
    'O' 'O' 0.0106 0.0060
                         'International Tables Vol C Tables 4.2.6.8 and 6.1.1.4'
    'P' 'P' 0.1023 0.0942
                         'International Tables Vol C Tables 4.2.6.8 and 6.1.1.4'
    'Mn' 'Mn' 0.3368 0.7283
                         'International Tables Vol C Tables 4.2.6.8 and 6.1.1.4'
    'Sr' 'Sr' -1.5307 3.2498
                         'International Tables Vol C Tables 4.2.6.8 and 6.1.1.4'
    'H' 'H' 0.0000 0.0000
                         'International Tables Vol C Tables 4.2.6.8 and 6.1.1.4'
_computing_data_collection     'APEX2 (Bruker, 2009)'
_computing_cell_refinement     'SAINT (Bruker, 2009)'
_computing_data_reduction     'SAINT (Bruker, 2009)'
_computing_structure_solution     'SHELXS97 (Sheldrick, 2008)'
_computing_structure_refinement     'SHELXL97 (Sheldrick, 2008)'
_computing_molecular_graphics
          'ORTEP-3 for Windows (Farrugia, 2012) and DIAMOND (Brandenburg, 2006)'
_computing_publication_material     'publCIF (Westrip, 2010)'
loop_
    _atom_site_type_symbol
    _atom_site_label
    _atom_site_fract_x
    _atom_site_fract_y
    _atom_site_fract_z
    _atom_site_U_iso_or_equiv
    _atom_site_adp_type
    _atom_site_calc_flag
    _atom_site_refinement_flags
    _atom_site_occupancy
    _atom_site_symmetry_multiplicity
    _atom_site_disorder_assembly
    _atom_site_disorder_group
    Sr Sr1 0.573794(17) 0.478038(15) 0.234323(14) 0.00999(3) Uani d . 1 1 . .
    Mn Mn1 1.0000 0.5000 0.5000 0.00677(5) Uani d S 1 2 . .
    Mn Mn2 0.89650(3) 0.85638(2) 0.40357(2) 0.00891(4) Uani d . 1 1 . .
    P P1 0.14462(4) 0.70256(4) 0.22974(3) 0.00542(6) Uani d . 1 1 . .
    P P2 0.65079(4) 0.71451(4) 0.56233(3) 0.00649(6) Uani d . 1 1 . .
    O O1 0.06059(13) 0.67784(12) 0.35944(10) 0.00966(17) Uani d . 1 1 . .
    O O2 0.06622(13) 0.59473(11) 0.10796(10) 0.01019(17) Uani d . 1 1 . .
    O O3 0.11920(13) 0.86980(11) 0.18530(11) 0.01016(17) Uani d . 1 1 . .
    O O4 0.34252(13) 0.67330(12) 0.27411(10) 0.01050(17) Uani d . 1 1 . .
    O O5 0.70244(14) 0.69325(14) 0.72158(10) 0.0141(2) Uani d . 1 1 . .
    O O6 0.75819(13) 0.62546(12) 0.47491(11) 0.01179(18) Uani d . 1 1 . .
    O O7 0.65059(15) 0.88211(12) 0.51673(11) 0.01383(19) Uani d . 1 1 . .
    O O8 0.45824(13) 0.65486(13) 0.53325(11) 0.01209(19) Uani d . 1 1 . .
    H H8 0.4169 0.6607 0.4482 0.018 Uiso calc R 1 1 . .
loop_
    _atom_site_aniso_label
    _atom_site_aniso_U_11
    _atom_site_aniso_U_22
    _atom_site_aniso_U_33
    _atom_site_aniso_U_12
    _atom_site_aniso_U_13
    _atom_site_aniso_U_23
    Sr1 0.00960(6) 0.01026(6) 0.01085(5) 0.00204(4) 0.00384(4) 0.00216(4)
    Mn1 0.00742(11) 0.00597(11) 0.00692(11) 0.00076(8) 0.00144(8) -0.00002(8)
    Mn2 0.00962(9) 0.00758(9) 0.00837(8) 0.00006(6) -0.00103(6) -0.00030(6)
    P1 0.00572(12) 0.00557(12) 0.00475(12) -0.00013(10) 0.00052(9) 0.00000(9)
    P2 0.00632(13) 0.00796(13) 0.00540(12) 0.00034(10) 0.00167(10) -0.00007(10)
    O1 0.0108(4) 0.0108(4) 0.0085(4) 0.0003(3) 0.0047(3) 0.0012(3)
    O2 0.0137(4) 0.0079(4) 0.0073(4) -0.0001(3) -0.0019(3) -0.0020(3)
    O3 0.0126(4) 0.0057(4) 0.0109(4) 0.0000(3) -0.0007(3) 0.0021(3)
    O4 0.0064(4) 0.0154(5) 0.0093(4) 0.0019(3) 0.0007(3) 0.0004(3)
    O5 0.0105(4) 0.0256(6) 0.0055(4) -0.0009(4) 0.0002(3) 0.0008(4)
    O6 0.0109(4) 0.0151(5) 0.0104(4) 0.0054(4) 0.0047(3) -0.0002(3)
    O7 0.0202(5) 0.0076(4) 0.0148(4) -0.0001(4) 0.0061(4) 0.0003(3)
    O8 0.0074(4) 0.0203(5) 0.0083(4) -0.0033(4) 0.0008(3) 0.0009(3)
_geom_special_details
;
All s.u.'s (except the s.u. in the dihedral angle between two l.s. planes) are
estimated using the full covariance matrix. The cell s.u.'s are taken into
account individually in the estimation of s.u.'s in distances, angles and
torsion angles; correlations between s.u.'s in cell parameters are only used
when they are defined by crystal symmetry. An approximate (isotropic)
treatment of cell s.u.'s is used for estimating s.u.'s involving l.s. planes.
;
loop_
    _geom_bond_atom_site_label_1
    _geom_bond_atom_site_label_2
    _geom_bond_site_symmetry_2
    _geom_bond_distance
    _geom_bond_publ_flag
    Sr1 O3 2_645 2.5641(10) ?
    Sr1 O4 . 2.5806(10) ?
    Sr1 O8 3_666 2.5775(11) ?
    Sr1 O7 4_575 2.5981(11) ?
    Sr1 O5 3_666 2.7409(11) ?
    Sr1 O4 2_645 2.7599(11) ?
    Sr1 O6 . 2.7923(10) ?
    Sr1 O7 2_645 2.8207(11) ?
    Sr1 O5 4_575 3.0680(12) ?
    Mn1 O6 . 2.1670(10) ?
    Mn1 O6 3_766 2.1670(10) ?
    Mn1 O3 4_676 2.1672(9) ?
    Mn1 O3 2_645 2.1672(9) ?
    Mn1 O1 3_666 2.1786(10) ?
    Mn1 O1 1_655 2.1786(10) ?
    Mn2 O2 2_655 2.1189(10) ?
    Mn2 O1 1_655 2.1248(10) ?
    Mn2 O5 4_575 2.1256(10) ?
    Mn2 O2 4_676 2.1875(9) ?
    Mn2 O7 . 2.4079(12) ?
    Mn2 O6 . 2.4609(11) ?
    P1 O3 . 1.5312(10) ?
    P1 O2 . 1.5365(10) ?
    P1 O1 . 1.5377(10) ?
    P1 O4 . 1.5494(10) ?
    P2 O5 . 1.5160(10) ?
    P2 O6 . 1.5201(11) ?
    P2 O7 . 1.5352(11) ?
    P2 O8 . 1.5721(11) ?
    P2 Sr1 4_576 3.2838(4) ?
    O8 H8 . 0.8200 ?
loop_
    _geom_angle_atom_site_label_1
    _geom_angle_atom_site_label_2
    _geom_angle_atom_site_label_3
    _geom_angle_site_symmetry_1
    _geom_angle_site_symmetry_3
    _geom_angle
    _geom_angle_publ_flag
    O3 Sr1 O4 2_645 . 148.09(3) ?
    O3 Sr1 O8 2_645 3_666 79.54(3) ?
    O4 Sr1 O8 . 3_666 88.83(3) ?
    O3 Sr1 O7 2_645 4_575 93.63(3) ?
    O4 Sr1 O7 . 4_575 95.05(3) ?
    O8 Sr1 O7 3_666 4_575 172.09(3) ?
    O3 Sr1 O5 2_645 3_666 118.41(3) ?
    O4 Sr1 O5 . 3_666 74.91(4) ?
    O8 Sr1 O5 3_666 3_666 53.21(3) ?
    O7 Sr1 O5 4_575 3_666 134.52(3) ?
    O3 Sr1 O4 2_645 2_645 55.56(3) ?
    O4 Sr1 O4 . 2_645 145.79(2) ?
    O8 Sr1 O4 3_666 2_645 69.60(3) ?
    O7 Sr1 O4 4_575 2_645 109.86(3) ?
    O5 Sr1 O4 3_666 2_645 70.92(3) ?
    O3 Sr1 O6 2_645 . 67.65(3) ?
    O4 Sr1 O6 . . 80.44(3) ?
    O8 Sr1 O6 3_666 . 67.36(3) ?
    O7 Sr1 O6 4_575 . 106.45(3) ?
    O5 Sr1 O6 3_666 . 114.99(3) ?
    O4 Sr1 O6 2_645 . 112.72(3) ?
    O3 Sr1 O7 2_645 2_645 122.54(3) ?
    O4 Sr1 O7 . 2_645 89.23(3) ?
    O8 Sr1 O7 3_666 2_645 117.08(3) ?
    O7 Sr1 O7 4_575 2_645 69.95(4) ?
    O5 Sr1 O7 3_666 2_645 65.75(3) ?
    O4 Sr1 O7 2_645 2_645 78.31(3) ?
    O6 Sr1 O7 . 2_645 168.81(3) ?
    O3 Sr1 O5 2_645 4_575 93.62(3) ?
    O4 Sr1 O5 . 4_575 68.17(3) ?
    O8 Sr1 O5 3_666 4_575 123.36(3) ?
    O7 Sr1 O5 4_575 4_575 52.59(3) ?
    O5 Sr1 O5 3_666 4_575 143.06(3) ?
    O4 Sr1 O5 2_645 4_575 145.93(3) ?
    O6 Sr1 O5 . 4_575 58.42(3) ?
    O7 Sr1 O5 2_645 4_575 113.67(3) ?
    O6 Mn1 O6 . 3_766 180.0 ?
    O6 Mn1 O3 . 4_676 92.85(4) ?
    O6 Mn1 O3 3_766 4_676 87.15(4) ?
    O6 Mn1 O3 . 2_645 87.15(4) ?
    O6 Mn1 O3 3_766 2_645 92.85(4) ?
    O3 Mn1 O3 4_676 2_645 180.0 ?
    O6 Mn1 O1 . 3_666 97.99(4) ?
    O6 Mn1 O1 3_766 3_666 82.01(4) ?
    O3 Mn1 O1 4_676 3_666 88.84(4) ?
    O3 Mn1 O1 2_645 3_666 91.16(4) ?
    O6 Mn1 O1 . 1_655 82.01(4) ?
    O6 Mn1 O1 3_766 1_655 97.99(4) ?
    O3 Mn1 O1 4_676 1_655 91.16(4) ?
    O3 Mn1 O1 2_645 1_655 88.84(4) ?
    O1 Mn1 O1 3_666 1_655 180.0 ?
    O2 Mn2 O1 2_655 1_655 128.50(4) ?
    O2 Mn2 O5 2_655 4_575 104.08(4) ?
    O1 Mn2 O5 1_655 4_575 92.78(4) ?
    O2 Mn2 O2 2_655 4_676 77.72(4) ?
    O1 Mn2 O2 1_655 4_676 92.21(4) ?
    O5 Mn2 O2 4_575 4_676 171.78(4) ?
    O2 Mn2 O7 2_655 . 93.58(4) ?
    O1 Mn2 O7 1_655 . 137.06(4) ?
    O5 Mn2 O7 4_575 . 83.28(4) ?
    O2 Mn2 O7 4_676 . 88.62(4) ?
    O2 Mn2 O6 2_655 . 154.34(4) ?
    O1 Mn2 O6 1_655 . 76.51(4) ?
    O5 Mn2 O6 4_575 . 77.09(4) ?
    O2 Mn2 O6 4_676 . 97.77(4) ?
    O7 Mn2 O6 . . 60.88(4) ?
    O3 P1 O2 . . 111.57(5) ?
    O3 P1 O1 . . 107.97(6) ?
    O2 P1 O1 . . 111.08(6) ?
    O3 P1 O4 . . 107.70(6) ?
    O2 P1 O4 . . 109.65(6) ?
    O1 P1 O4 . . 108.76(6) ?
    O5 P2 O6 . . 115.38(6) ?
    O5 P2 O7 . . 113.04(6) ?
    O6 P2 O7 . . 107.71(6) ?
    O5 P2 O8 . . 101.19(6) ?
    O6 P2 O8 . . 110.48(6) ?
    O7 P2 O8 . . 108.78(6) ?
    O5 P2 Mn2 . . 120.08(4) ?
loop_
    _geom_hbond_atom_site_label_D
    _geom_hbond_atom_site_label_H
    _geom_hbond_atom_site_label_A
    _geom_hbond_site_symmetry_A
    _geom_hbond_distance_DH
    _geom_hbond_distance_HA
    _geom_hbond_distance_DA
    _geom_hbond_angle_DHA
    O8 H8 O4 . 0.82 1.66 2.4828(14) 177.3
data_global
_journal_date_recd_electronic     2013-07-04
_journal_date_accepted     2013-07-08
_journal_name_full     'Acta Crystallographica, Section E'
_journal_year     2013
_journal_volume     69
_journal_issue      8
_journal_page_first     i50
_journal_page_last     i50
_journal_paper_category     QI
_journal_paper_doi     10.1107/S1600536813018898
_journal_coeditor_code     WM2758
_publ_contact_author_name     'Jamal Khmiyas'
_publ_contact_author_address
;
Laboratoire de Chimie du Solide Appliqu\'ee,
Facult\'e des Sciences, Universit\'e Mohammed V-Agdal
Avenue Ibn Battouta, BP 1014, Rabat, Maroc
;
_publ_contact_author_email     'j_khmiyas@yahoo.fr'
_publ_contact_author_fax     '212 537 77 54 40'
_publ_contact_author_phone     '212 537 77 54 40'
_publ_section_title
;
Distrontium trimanganese(II) bis(hydrogenphosphate) bis(orthophosphate)
;
loop_
    _publ_author_name
    _publ_author_address
    'Khmiyas, Jamal'
;
Laboratoire de Chimie du Solide Appliqu\'ee,
Facult\'e des Sciences, Universit\'e Mohammed V-Agdal
Avenue Ibn Battouta, BP 1014, Rabat, Morocco
;
    'Assani, Abderrazzak'
;
Laboratoire de Chimie du Solide Appliqu\'ee,
Facult\'e des Sciences, Universit\'e Mohammed V-Agdal
Avenue Ibn Battouta, BP 1014, Rabat, Morocco
;
    'Saadi, Mohamed'
;
Laboratoire de Chimie du Solide Appliqu\'ee,
Facult\'e des Sciences, Universit\'e Mohammed V-Agdal
Avenue Ibn Battouta, BP 1014, Rabat, Morocco
;
    'El Ammari, Lahcen'
;
Laboratoire de Chimie du Solide Appliqu\'ee,
Facult\'e des Sciences, Universit\'e Mohammed V-Agdal
Avenue Ibn Battouta, BP 1014, Rabat, Morocco
;
_iucr_refine_instructions_details
;
TITL El13_D205_DRX8_J30B in P2(1)/c
CELL  0.71073   7.8535   8.7793   9.6165   90.000  101.434   90.000
ZERR     2.00   0.0001   0.0002   0.0002    0.000    0.001    0.000
LATT   1
SYMM  - X, 1/2 + Y, 1/2 - Z
SFAC  O    P    MN   SR    H
UNIT  32    8    6    4    4
MERG   2
SHEL   40 0.60
ACTA
FMAP   2
PLAN   10
BOND
BOND   $H
HTAB  2.6
HTAB  O8 O4
HTAB  O8 O1
L.S.   10
TEMP    23.00
WGHT    0.021100    0.239000
FVAR       0.12833
SR1   4    0.57406    0.47862    0.2345678    11.00000    0.00960    0.01026 =
         0.01085    0.00216    0.00384    0.00204
MN1   3    1.000000    0.500000    0.500000    10.50000    0.00742    0.00597 =
         0.00692   -0.00002    0.00144    0.00076
MN2   3    0.896500    0.856376    0.403575    11.00000    0.00962    0.00758 =
         0.00837   -0.00030   -0.00103    0.00006
P1    2    0.144621    0.702556    0.229739    11.00000    0.00572    0.00557 =
         0.00475    0.00000    0.00052   -0.00013
P2    2    0.650787    0.714514    0.562330    11.00000    0.00632    0.00796 =
         0.00540   -0.00007    0.00167    0.00034
O1    1    0.060589    0.677837    0.359436    11.00000    0.01081    0.01081 =
         0.00850    0.00121    0.00465    0.00028
O2    1    0.066219    0.594732    0.107957    11.00000    0.01369    0.00793 =
         0.00730   -0.00205   -0.00193   -0.00011
O3    1    0.119204    0.869804    0.185298    11.00000    0.01257    0.00573 =
         0.01093    0.00212   -0.00068   -0.00001
O4    1    0.342524    0.673303    0.274109    11.00000    0.00642    0.01540 =
         0.00933    0.00039    0.00072    0.00194
O5    1    0.702438    0.693254    0.721581    11.00000    0.01054    0.02564 =
         0.00552    0.00078    0.00025   -0.00092
O6    1    0.758194    0.625459    0.474914    11.00000    0.01092    0.01511 =
         0.01040   -0.00018    0.00474    0.00536
O7    1    0.650589    0.882108    0.516733    11.00000    0.02019    0.00760 =
         0.01479    0.00034    0.00611   -0.00013
O8    1    0.458244    0.654862    0.533251    11.00000    0.00738    0.02027 =
         0.00829    0.00090    0.00076   -0.00329
AFIX  83
H8    5    0.416887    0.660726    0.448157    11.00000   -1.50000
HKLF 4
REM  El13_D205_DRX8_J30B in P2(1)/c
REM R1 =  0.0186 for   2874 Fo > 4sig(Fo)  and  0.0220 for all   3138 data
REM    115 parameters refined using      0 restraints
END
WGHT      0.0209      0.2651
REM Highest difference peak  0.576,  deepest hole -0.540,  1-sigma level  0.118
Q1    1   0.9273  0.8996  0.3608  11.00000  0.05    0.58
Q2    1   0.4234  0.5170  0.6881  11.00000  0.05    0.57
Q3    1   0.0819  0.6741  0.2754  11.00000  0.05    0.57
Q4    1   0.4031  0.5884  0.7948  11.00000  0.05    0.53
Q5    1   0.1387  0.8037  0.2187  11.00000  0.05    0.52
Q6    1   0.1341  0.7917  0.1843  11.00000  0.05    0.51
Q7    1   0.6795  0.7047  0.6438  11.00000  0.05    0.50
Q8    1   0.6352  0.8138  0.5520  11.00000  0.05    0.49
Q9    1   0.7001  0.6584  0.5236  11.00000  0.05    0.46
Q10   1   0.4049  0.4425  0.7851  11.00000  0.05    0.45
;
