# Supplementary material for: Distrontium trimanganese(II) bis­(hydro­gen­phosphate) bis­(ortho­phosphate)
Source: Acta Crystallogr Sect E Struct Rep Online. 2013 Jul 13;69(Pt 8):i50. doi: 10.1107/S1600536813018898 (PMC3793668; doi:10.1107/S1600536813018898)
Supplement: Supplementary file 2 [file e-69-00i50-Isup2.hkl]

#
# h,k,l, Fc-squared, Fo-squared, sigma(Fo-squared) and status flag
#
data_I
_shelx_title ' El13_D205_DRX8_J30B in P2(1)/c'
_shelx_refln_list_code          4
_shelx_F_calc_maximum      245.15
_exptl_crystal_F_000       682.00
_reflns_d_resolution_high  0.6001
 
loop_
 _symmetry_equiv_pos_as_xyz
 'x, y, z'
 '-x, y+1/2, -z+1/2'
 '-x, -y, -z'
 'x, -y-1/2, z-1/2'
 
_cell_length_a     7.8535
_cell_length_b     8.7793
_cell_length_c     9.6165
_cell_angle_alpha  90.000
_cell_angle_beta  101.434
_cell_angle_gamma  90.000
 
_shelx_F_squared_multiplier     1.000
 
loop_
 _refln_index_h
 _refln_index_k
 _refln_index_l
 _refln_F_squared_calc
 _refln_F_squared_meas
 _refln_F_squared_sigma
 _refln_observed_status
   1   0   0      111.68      113.52      7.80 o
   2   0   0    12118.18    11917.40    296.67 o
   3   0   0     1218.49     1487.30     25.89 o
   4   0   0    15172.58    15652.24    188.25 o
   5   0   0      240.39      310.22      8.57 o
   6   0   0     2211.31     2200.34     40.90 o
   7   0   0     4232.36     4265.94     60.16 o
   8   0   0       53.50       55.29      9.55 o
   9   0   0     7129.90     7036.48    131.17 o
  10   0   0      290.18      321.97     20.60 o
  11   0   0       58.11       66.40     34.31 o
   1   1   0     1656.49     1738.75     19.98 o
   2   1   0     2561.02     2825.35     26.98 o
   3   1   0     2210.82     2623.69     23.42 o
   4   1   0     5014.18     5051.71     48.00 o
   5   1   0      624.90      631.24      8.25 o
   6   1   0      165.18      183.77      6.69 o
   7   1   0     1303.41     1260.22     17.81 o
   8   1   0     3142.16     3201.49     38.17 o
   9   1   0      131.34      125.17     10.13 o
  10   1   0       14.11        6.83      9.29 o
  11   1   0      414.88      394.71     16.92 o
  12   1   0     1367.28     1368.65     56.67 o
   0   2   0      173.46      233.81      4.62 o
   1   2   0     4068.92     4238.54     42.83 o
   2   2   0    16925.25    17577.09    159.75 o
   3   2   0        6.33       17.30      5.05 o
   4   2   0     4485.77     4703.55     43.07 o
   5   2   0    12733.26    13262.00    105.14 o
   6   2   0     5849.58     5970.15     52.09 o
   7   2   0     7062.02     7127.84     70.90 o
   8   2   0     1696.57     1761.32     25.03 o
   9   2   0      715.54      676.44     19.13 o
  10   2   0     1363.68     1409.69     28.50 o
  11   2   0        7.69        9.06      9.99 o
  12   2   0     1165.69     1128.46     41.70 o
   1   3   0        6.26        7.46      1.66 o
   2   3   0     6876.95     6696.73     62.48 o
   3   3   0     1534.74     1575.39     17.13 o
   4   3   0      176.99      179.96      5.05 o
   5   3   0      942.91      962.04     12.52 o
   6   3   0      138.43      148.61      5.97 o
   7   3   0      568.35      586.37     12.50 o
   8   3   0        6.22        8.67      6.71 o
   9   3   0      401.71      392.76     15.70 o
  10   3   0       86.00       97.04     11.21 o
  11   3   0      348.58      351.59     16.20 o
  12   3   0      235.85      258.78     21.20 o
   0   4   0       98.66      124.74      5.08 o
   1   4   0    10543.38    10754.26     92.64 o
   2   4   0     3168.66     3239.27     32.05 o
   3   4   0     1879.79     1898.73     20.54 o
   4   4   0     1110.45     1129.36     14.32 o
   5   4   0    14815.19    15033.62    132.63 o
   6   4   0      541.55      580.71     11.90 o
   7   4   0     6943.01     7012.10     70.62 o
   8   4   0     1026.05     1005.95     22.01 o
   9   4   0       55.92       70.18     10.06 o
  10   4   0      146.78      149.95     12.38 o
  11   4   0      169.62      168.15     18.93 o
  12   4   0     1032.20     1078.34     36.88 o
   1   5   0     2351.04     2388.34     23.18 o
   2   5   0      436.50      408.78      7.58 o
   3   5   0     4431.48     4397.95     43.62 o
   4   5   0      945.83      954.31     14.48 o
   5   5   0     1489.37     1519.58     19.25 o
   6   5   0     1406.85     1460.09     23.63 o
   7   5   0     2275.18     2219.50     29.54 o
   8   5   0       41.52       28.46      8.35 o
   9   5   0     1729.01     1699.44     32.23 o
  10   5   0      903.81      917.99     51.89 o
  11   5   0       14.24       13.26     24.79 o
  12   5   0      558.64      571.51     43.20 o
   0   6   0    22297.57    22548.78    272.51 o
   1   6   0       18.29       24.88      3.25 o
   2   6   0     4810.55     4716.42     46.77 o
   3   6   0        7.53       21.37      7.85 o
   4   6   0      269.92      260.21      7.93 o
   5   6   0      368.83      384.28     11.30 o
   6   6   0      972.11      991.27     26.38 o
   7   6   0     3512.92     3547.29     61.67 o
   8   6   0       41.09       45.95      9.03 o
   9   6   0     1937.86     1932.46     35.75 o
  10   6   0      447.85      441.18     20.42 o
  11   6   0       45.08       54.78     16.44 o
   1   7   0     2581.42     2545.69     26.12 o
   2   7   0     3121.84     2909.36     31.49 o
   3   7   0     3743.82     3661.82     38.56 o
   4   7   0     3150.34     3145.40     37.33 o
   5   7   0      592.12      580.19     20.31 o
   6   7   0      145.43      153.56     10.20 o
   7   7   0       33.26       29.66     10.01 o
   8   7   0      224.94      223.38     12.53 o
   9   7   0       76.02       75.35     11.23 o
  10   7   0      996.82     1011.68     28.22 o
  11   7   0     1532.68     1570.47     60.12 o
   0   8   0     3521.64     3469.62     48.93 o
   1   8   0       57.40       79.60      9.42 o
   2   8   0     1883.47     1915.26     23.61 o
   3   8   0       57.09       53.61      6.62 o
   4   8   0       35.94       39.51      6.76 o
   5   8   0      457.49      447.54     14.94 o
   6   8   0     1261.90     1260.28     25.01 o
   7   8   0      495.22      488.15     19.64 o
   8   8   0      225.99      239.76     15.92 o
   9   8   0     1682.58     1712.22     39.37 o
  10   8   0     1160.80     1145.89     64.54 o
   1   9   0       81.83       96.90      6.51 o
   2   9   0    11284.08    11309.75    117.25 o
   3   9   0      223.31      219.79     10.08 o
   4   9   0     3286.28     3278.48     45.11 o
   5   9   0     1674.71     1628.53     29.02 o
   6   9   0        2.53       -8.63      9.44 o
   7   9   0      487.40      493.41     24.80 o
   8   9   0      596.23      556.92     23.03 o
   9   9   0      649.63      681.87     24.13 o
  10   9   0      531.29      573.03     48.28 o
   0  10   0     1340.48     1415.47     37.93 o
   1  10   0       11.22       17.51      7.45 o
   2  10   0        6.15       17.34      7.65 o
   3  10   0      980.33      988.15     25.03 o
   4  10   0       50.09       53.33     13.57 o
   5  10   0     1596.71     1635.32     30.93 o
   6  10   0     1521.25     1559.63     35.18 o
   7  10   0      615.46      584.57     26.72 o
   8  10   0       15.29       21.34     15.54 o
   9  10   0      165.08      178.47     20.07 o
   1  11   0      465.73      498.34     20.42 o
   2  11   0      522.98      531.67     20.94 o
   3  11   0     3635.58     3602.63     56.19 o
   4  11   0     2630.04     2686.14     46.74 o
   5  11   0      507.59      524.00     21.48 o
   6  11   0     1398.90     1426.70     39.65 o
   7  11   0      435.57      456.15     46.20 o
   8  11   0     1058.26     1108.79     36.61 o
   0  12   0      682.51      676.47     49.79 o
   1  12   0      178.28      149.42     16.93 o
   2  12   0      791.63      741.08     30.38 o
   3  12   0      427.88      424.18     20.42 o
   4  12   0     1571.37     1511.32     36.20 o
   5  12   0      348.40      371.97     26.12 o
   6  12   0        6.01       21.27     20.31 o
   7  12   0        5.35        9.66     20.96 o
   1  13   0     1166.22     1171.07     37.34 o
   2  13   0     1274.39     1291.53     39.13 o
   3  13   0     2447.95     2401.76     53.20 o
   4  13   0       40.38       46.53     18.49 o
   5  13   0      639.49      690.47     34.22 o
   0  14   0     1075.46     1037.17     65.58 o
   1  14   0     1136.44     1199.11     48.50 o
   2  14   0       15.86        9.26     27.52 o
   3  14   0        4.58      -13.20     18.45 o
 -12   1   1      771.82      773.56     78.33 o
 -11   1   1      625.51      620.30     35.42 o
 -10   1   1     1825.21     1839.61     31.05 o
  -9   1   1     1195.04     1183.64     22.72 o
  -8   1   1     3559.35     3573.70     46.26 o
  -7   1   1      275.26      303.70     11.31 o
  -6   1   1      524.75      590.44      9.06 o
  -5   1   1    14824.24    15241.15    150.86 o
  -4   1   1     2150.57     2235.21     21.87 o
  -3   1   1    11736.77    11403.13    117.12 o
  -2   1   1    11452.99    11502.58    117.69 o
  -1   1   1      233.11      252.68      5.01 o
   0   1   1      181.37      203.54      4.63 o
   1   1   1       56.30       62.73      3.38 o
   2   1   1    17404.10    17231.29    157.65 o
   3   1   1     1347.23     1397.59     14.71 o
   4   1   1    40384.45    40924.69    334.49 o
   5   1   1      325.86      318.24      6.38 o
   6   1   1     3975.50     4009.39     36.64 o
   7   1   1      598.15      611.03     12.69 o
   8   1   1      291.44      308.78     12.22 o
   9   1   1     2135.92     2155.91     30.42 o
  10   1   1     2214.76     2187.45     38.63 o
  11   1   1     1435.90     1440.36     31.79 o
  12   1   1      165.72      162.33     14.39 o
 -12   2   1      343.41      402.17     34.98 o
 -11   2   1       95.32       94.93     13.36 o
 -10   2   1      920.06      879.39     20.14 o
  -9   2   1     1921.04     1916.88     31.42 o
  -8   2   1      657.72      615.46     15.64 o
  -7   2   1     1645.15     1709.91     23.12 o
  -6   2   1       18.33       20.93      3.51 o
  -5   2   1      145.56      143.96      6.18 o
  -4   2   1     1795.72     1877.78     18.69 o
  -3   2   1    12882.66    14102.60    187.02 o
  -2   2   1      577.87      567.05      9.73 o
  -1   2   1     2406.12     2549.22     41.01 o
   0   2   1     2315.17     2355.00     22.52 o
   1   2   1       63.08       81.39      4.54 o
   2   2   1     3986.89     3860.75     36.85 o
   3   2   1     3575.73     3664.44     31.99 o
   4   2   1       49.04       46.49      4.07 o
   5   2   1     1030.84     1064.35     11.53 o
   6   2   1     6589.96     6535.62     54.04 o
   7   2   1        0.49        4.90      5.13 o
   8   2   1      772.82      797.64     16.84 o
   9   2   1      482.07      500.64     16.43 o
  10   2   1     1037.13     1037.86     24.22 o
  11   2   1     1429.19     1494.98     32.63 o
  12   2   1      229.55      219.92     16.21 o
 -12   3   1      873.47      875.82     47.63 o
 -11   3   1      453.72      449.28     44.63 o
 -10   3   1     8217.56     8172.78    106.46 o
  -9   3   1      172.38      173.64     16.03 o
  -8   3   1     3254.69     3205.58     57.58 o
  -7   3   1      266.51      253.86      9.03 o
  -6   3   1     1140.27     1181.60     16.11 o
  -5   3   1      158.72      191.76      5.55 o
  -4   3   1     2248.52     2245.43     22.16 o
  -3   3   1    21468.64    22301.22    202.61 o
  -2   3   1      104.74      126.68      3.78 o
  -1   3   1    60100.70    57148.60    484.92 o
   0   3   1      288.56      259.80      4.42 o
   1   3   1      414.64      506.34      6.36 o
   2   3   1     7712.04     8114.27     75.39 o
   3   3   1    13647.77    13509.91    124.50 o
   4   3   1      583.63      529.42     12.94 o
   5   3   1      984.49      984.44     16.30 o
   6   3   1     2075.37     2042.25     21.53 o
   7   3   1      938.75      971.22     16.50 o
   8   3   1      124.38      130.70      8.81 o
   9   3   1     2787.00     2714.56     36.33 o
  10   3   1       60.68       70.88     11.09 o
  11   3   1     2955.68     2959.49     63.02 o
  12   3   1       69.40       75.61     13.10 o
 -12   4   1      174.84      176.62     29.84 o
 -11   4   1      225.78      228.79     15.57 o
 -10   4   1      992.95      968.69     52.28 o
  -9   4   1      271.94      259.27     15.60 o
  -8   4   1      367.51      373.83     18.47 o
  -7   4   1     1209.73     1200.81     20.81 o
  -6   4   1      921.41      931.61     15.05 o
  -5   4   1     7385.15     7449.13     77.38 o
  -4   4   1      787.88      786.40     10.49 o
  -3   4   1       94.59      128.37      8.02 o
  -2   4   1     6626.54     6789.97     63.72 o
  -1   4   1      942.28      910.56     10.13 o
   0   4   1     3709.29     3676.32     33.24 o
   1   4   1     1224.94     1222.36     12.96 o
   2   4   1      346.50      381.09      7.78 o
   3   4   1     5617.10     5655.49     58.90 o
   4   4   1      703.13      709.81     10.93 o
   5   4   1       14.73       18.53      4.13 o
   6   4   1      124.89      117.70      6.22 o
   7   4   1     3455.30     3517.06     39.52 o
   8   4   1      258.98      271.38     11.20 o
   9   4   1      400.58      374.90     14.70 o
  10   4   1      689.23      678.18     20.88 o
  11   4   1      996.60     1022.59     28.07 o
  12   4   1      231.38      250.90     16.63 o
 -12   5   1     1212.59     1224.96     58.17 o
 -11   5   1      172.35      198.50     16.06 o
 -10   5   1      577.14      586.50     24.20 o
  -9   5   1     1076.63     1055.35     23.19 o
  -8   5   1      515.37      500.05     19.46 o
  -7   5   1     1280.83     1212.18     23.13 o
  -6   5   1     1701.81     1745.56     26.27 o
  -5   5   1     7905.92     7938.27     82.37 o
  -4   5   1     4914.72     4924.97     48.59 o
  -3   5   1    16885.65    16839.31    154.95 o
  -2   5   1      468.13      444.32      8.47 o
  -1   5   1       41.03       50.22      3.02 o
   0   5   1     7169.88     7314.45     64.34 o
   1   5   1     3370.21     3510.52     32.70 o
   2   5   1     9378.09     9230.32     86.67 o
   3   5   1      400.86      415.61      8.31 o
   4   5   1     2703.06     2692.84     29.16 o
   5   5   1     5478.37     5483.24     54.83 o
   6   5   1     1218.58     1237.02     18.75 o
   7   5   1        4.81        9.57      7.48 o
   8   5   1        9.73       16.14      7.98 o
   9   5   1     5443.46     5534.64     70.08 o
  10   5   1      368.76      366.37     16.72 o
  11   5   1     1247.42     1250.63     31.05 o
 -11   6   1       13.03        4.14     12.87 o
 -10   6   1       24.47       20.72     13.90 o
  -9   6   1      314.47      309.59     14.28 o
  -8   6   1     7118.54     7076.69     93.73 o
  -7   6   1      103.47      110.48     10.02 o
  -6   6   1     2828.36     2837.95     42.98 o
  -5   6   1      151.23      166.66      8.35 o
  -4   6   1     2901.52     2877.78     33.65 o
  -3   6   1     9830.32     9828.25     92.79 o
  -2   6   1      185.69      180.99      5.90 o
  -1   6   1     3436.17     3374.26     32.16 o
   0   6   1      232.67      226.32      6.13 o
   1   6   1    24394.44    23847.09    203.80 o
   2   6   1     1020.03      998.63     13.73 o
   3   6   1      142.51      127.25      6.21 o
   4   6   1      102.91      101.05      5.74 o
   5   6   1     8808.50     8745.28     86.86 o
   6   6   1      382.49      373.05     13.14 o
   7   6   1      501.34      489.11     15.76 o
   8   6   1      338.35      365.71     13.76 o
   9   6   1       33.16       50.42     10.99 o
  10   6   1       76.74       62.64     12.44 o
  11   6   1        5.40        7.82     14.33 o
 -11   7   1     1233.08     1250.71     34.86 o
 -10   7   1      593.21      593.32     26.58 o
  -9   7   1       93.14      111.68     10.81 o
  -8   7   1     1506.88     1506.56     29.46 o
  -7   7   1     2355.97     2339.79     39.72 o
  -6   7   1       13.83       29.31     13.89 o
  -5   7   1     1872.43     1851.91     28.34 o
  -4   7   1      791.63      760.98     14.57 o
  -3   7   1     1086.59     1054.69     16.67 o
  -2   7   1      184.60      202.73      6.82 o
  -1   7   1     3337.38     3210.13     31.59 o
   0   7   1      530.79      558.98      9.87 o
   1   7   1      702.36      714.48     11.64 o
   2   7   1     3532.00     3483.32     36.64 o
   3   7   1     1088.15     1049.54     15.61 o
   4   7   1    13808.28    13664.72    128.92 o
   5   7   1     2065.48     2078.41     30.69 o
   6   7   1      851.39      847.43     19.85 o
   7   7   1      498.44      537.83     22.81 o
   8   7   1     1020.98     1018.19     22.17 o
   9   7   1      233.79      236.69     22.03 o
  10   7   1      416.01      425.22     19.62 o
  11   7   1      479.49      508.15     23.81 o
 -10   8   1       33.58       17.89     15.41 o
  -9   8   1      122.56      147.54     11.67 o
  -8   8   1      142.99      139.93     20.60 o
  -7   8   1     4221.97     4273.71     63.55 o
  -6   8   1     2211.45     2262.84     38.79 o
  -5   8   1      791.57      773.56     18.96 o
  -4   8   1     4350.62     4264.26     53.97 o
  -3   8   1     7484.17     7308.05     77.83 o
  -2   8   1      736.84      702.61     14.27 o
  -1   8   1     2950.98     2898.31     29.89 o
   0   8   1     7381.25     7123.18     65.10 o
   1   8   1      642.46      614.27     11.48 o
   2   8   1     3767.61     3642.69     39.03 o
   3   8   1       93.37       95.69      6.65 o
   4   8   1       12.10        2.22      6.21 o
   5   8   1       13.80       11.89      7.84 o
   6   8   1     3470.40     3415.14     47.31 o
   7   8   1     2454.79     2484.02     39.27 o
   8   8   1     2480.58     2622.99     42.46 o
   9   8   1      698.15      725.20     28.71 o
  10   8   1        0.88        6.57     13.30 o
 -10   9   1      476.69      493.09     27.34 o
  -9   9   1       20.63       21.45     16.65 o
  -8   9   1      813.75      829.35     23.84 o
  -7   9   1       17.10        2.86     11.23 o
  -6   9   1      310.36      293.71     15.52 o
  -5   9   1      907.61      910.12     23.98 o
  -4   9   1        4.44        6.12      7.85 o
  -3   9   1     2075.36     2027.20     31.18 o
  -2   9   1      104.41       98.69      7.77 o
  -1   9   1      673.09      657.60     13.87 o
   0   9   1      856.37      856.49     18.93 o
   1   9   1      130.10      121.51      6.94 o
   2   9   1      334.03      346.21     10.58 o
   3   9   1       43.20       45.79      7.42 o
   4   9   1      121.57      123.33     10.27 o
   5   9   1       64.71       78.26      9.96 o
   6   9   1      415.75      445.56     16.93 o
   7   9   1      224.58      238.73     16.48 o
   8   9   1      625.53      641.49     28.49 o
   9   9   1     1606.17     1581.22     36.39 o
  -9  10   1     1056.08     1089.19     48.58 o
  -8  10   1      733.84      691.27     26.68 o
  -7  10   1     1079.31     1119.66     36.11 o
  -6  10   1      779.76      733.15     45.40 o
  -5  10   1      465.21      441.03     18.92 o
  -4  10   1     1163.45     1188.86     25.23 o
  -3  10   1       41.45       52.64      9.50 o
  -2  10   1      151.07      144.56     10.69 o
  -1  10   1      842.79      827.46     20.05 o
   0  10   1     5644.86     5683.38     62.87 o
   1  10   1     2062.42     2025.29     31.72 o
   2  10   1     3445.31     3369.58     45.86 o
   3  10   1       28.81       20.10      9.10 o
   4  10   1      556.24      539.13     24.63 o
   5  10   1      193.59      215.92     15.25 o
   6  10   1     2400.58     2493.17     45.35 o
   7  10   1      202.30      198.05     16.72 o
   8  10   1      616.20      644.44     35.58 o
   9  10   1      293.66      278.05     20.91 o
  -8  11   1       42.76       51.38     28.33 o
  -7  11   1       10.09        9.23     14.84 o
  -6  11   1       16.46       36.00     25.52 o
  -5  11   1       40.76       48.34     13.44 o
  -4  11   1        0.18        8.58     10.68 o
  -3  11   1       91.69      103.86     11.86 o
  -2  11   1      564.20      531.29     20.41 o
  -1  11   1     1126.41     1104.46     27.49 o
   0  11   1      431.47      384.77     15.18 o
   1  11   1     1210.94     1221.40     50.20 o
   2  11   1      625.65      646.90     22.70 o
   3  11   1       10.27       -1.29     11.14 o
   4  11   1       31.85       36.94     12.65 o
   5  11   1        0.57      -14.61     14.61 o
   6  11   1        0.10      -15.48     15.48 o
   7  11   1      907.33      939.84     53.49 o
   8  11   1      357.06      362.90     45.24 o
  -7  12   1      253.80      297.38     30.16 o
  -6  12   1     2164.68     2258.92     51.22 o
  -5  12   1     2289.96     2325.27     51.45 o
  -4  12   1      173.92      172.09     18.58 o
  -3  12   1      596.08      600.51     23.96 o
  -2  12   1     1839.13     1858.67     38.46 o
  -1  12   1     2082.05     2097.79     40.62 o
   0  12   1      110.11      103.22     16.22 o
   1  12   1     4125.28     4105.21     71.51 o
   2  12   1      112.69      133.27     16.93 o
   3  12   1      434.13      445.53     23.32 o
   4  12   1      149.68      147.43     18.54 o
   5  12   1      813.48      754.17     42.80 o
   6  12   1       29.92       28.00     17.62 o
   7  12   1     2438.67     2453.13     55.46 o
  -5  13   1      150.44      162.23     23.59 o
  -4  13   1      210.41      237.59     25.08 o
  -3  13   1       59.37       73.14     17.94 o
  -2  13   1      265.71      298.19     25.91 o
  -1  13   1       58.18       40.09     17.09 o
   0  13   1       59.22       66.72     20.99 o
   1  13   1       35.93       50.68     16.71 o
   2  13   1       31.46       44.03     17.40 o
   3  13   1     1016.21      977.33     36.64 o
   4  13   1      242.77      245.62     22.32 o
   5  13   1     1114.74     1097.77     39.67 o
  -3  14   1       71.88       96.12     19.81 o
  -2  14   1      104.88      124.89     20.64 o
  -1  14   1      474.62      482.25     45.54 o
   0  14   1     1042.38     1049.70     46.28 o
   1  14   1      523.19      605.78     35.18 o
   2  14   1      281.23      290.52     27.69 o
   3  14   1      476.33      487.83     45.14 o
 -13   0   2     1780.09     1812.62     92.91 o
 -12   0   2       46.24       49.79     34.01 o
 -11   0   2     8332.13     8449.17    236.82 o
 -10   0   2      259.82      290.87     34.61 o
  -9   0   2      190.13      190.67     26.72 o
  -8   0   2     2811.16     2790.21     48.46 o
  -7   0   2    23984.31    24163.37    298.84 o
  -6   0   2      283.00      309.56      8.39 o
  -5   0   2      325.26      316.02     15.51 o
  -4   0   2     8533.91     8437.34    157.53 o
  -3   0   2    18947.28    18534.16    257.42 o
  -2   0   2    27219.09    26187.32    611.49 o
   0   0   2     2906.36     3103.17     54.32 o
   1   0   2     5230.61     5452.62     91.59 o
   2   0   2    26058.08    25966.55    425.36 o
   3   0   2      917.17      796.30     11.96 o
   4   0   2     3287.26     3555.48     39.99 o
   5   0   2      624.64      646.36     11.99 o
   6   0   2    12605.66    12910.57    159.88 o
   7   0   2     1880.90     1895.81     51.38 o
   8   0   2     7016.58     6747.53    103.69 o
   9   0   2      565.63      574.32     23.47 o
  10   0   2      316.97      318.06     19.29 o
  11   0   2      465.79      517.66     29.32 o
  12   0   2       80.31      100.19     26.11 o
 -13   1   2        0.66       17.27     54.96 o
 -12   1   2       35.70       43.19     46.45 o
 -11   1   2     1175.64     1231.22    108.39 o
 -10   1   2       49.23       71.19     18.25 o
  -9   1   2      546.14      587.78     29.84 o
  -8   1   2      248.47      239.23      9.91 o
  -7   1   2      206.04      201.33      7.84 o
  -6   1   2     2738.47     2771.76     25.38 o
  -5   1   2     1910.86     2022.28     20.31 o
  -4   1   2      312.25      334.98      6.07 o
  -3   1   2     6782.85     6609.01     59.05 o
  -2   1   2       44.23       60.46      2.18 o
  -1   1   2     2630.06     2691.87     31.15 o
   0   1   2       86.74       94.09      2.14 o
   1   1   2    31105.13    31048.51    288.20 o
   2   1   2     2471.78     2515.55     23.44 o
   3   1   2      850.93      927.83     10.29 o
   4   1   2       11.54       18.60      2.60 o
   5   1   2     7917.64     7870.70     64.36 o
   6   1   2     2297.10     2409.68     24.32 o
   7   1   2      270.58      278.93      8.04 o
   8   1   2      141.70      131.35      8.84 o
   9   1   2     1543.49     1557.29     25.73 o
  10   1   2     2500.06     2514.32     36.19 o
  11   1   2      451.53      441.01     18.14 o
  12   1   2      134.66      110.65     18.46 o
 -12   2   2      322.31      322.37     43.11 o
 -11   2   2       25.84       -0.03     19.74 o
 -10   2   2        0.53       -5.36     20.04 o
  -9   2   2      157.82      161.46     10.03 o
  -8   2   2     2643.32     2687.27     45.74 o
  -7   2   2      223.95      251.42      6.62 o
  -6   2   2    18177.31    18558.16    159.92 o
  -5   2   2     2857.02     2984.39     34.37 o
  -4   2   2     9689.26    10090.11    111.55 o
  -3   2   2      237.73      289.99      7.44 o
  -2   2   2     5254.64     5149.33     52.50 o
  -1   2   2    35013.68    33127.92    360.44 o
   0   2   2     1757.74     1657.45     20.50 o
   1   2   2    24956.06    24674.38    211.87 o
   2   2   2      545.08      581.02      7.70 o
   3   2   2     2103.75     2139.58     21.21 o
   4   2   2        7.00       12.40      2.79 o
   5   2   2      377.61      381.96      7.91 o
   6   2   2     3784.84     3778.68     35.39 o
   7   2   2      545.73      545.04     11.96 o
   8   2   2     5745.14     5833.74     64.83 o
   9   2   2     1234.62     1262.92     23.25 o
  10   2   2      615.00      605.34     18.13 o
  11   2   2      186.92      176.61     14.45 o
  12   2   2      155.05      142.62     19.27 o
 -12   3   2       76.19       80.46     25.76 o
 -11   3   2       65.36       80.22     27.63 o
 -10   3   2      346.30      374.73     27.90 o
  -9   3   2     3023.30     3066.21     52.99 o
  -8   3   2       58.70       60.16      8.55 o
  -7   3   2      523.30      516.89      9.67 o
  -6   3   2      321.01      326.85      6.91 o
  -5   3   2     3361.52     3553.34     31.19 o
  -4   3   2       40.55       48.77      3.04 o
  -3   3   2      379.78      359.24      8.52 o
  -2   3   2      260.77      249.02      4.44 o
  -1   3   2     2176.07     2521.32     26.95 o
   0   3   2     1195.94     1074.74     11.66 o
   1   3   2       26.73       44.29      3.26 o
   2   3   2     2420.78     2509.27     25.30 o
   3   3   2      357.36      363.79      6.88 o
   4   3   2     2227.25     2284.90     22.55 o
   5   3   2     1644.72     1679.01     19.30 o
   6   3   2      122.88      117.44      6.04 o
   7   3   2      261.50      280.61      9.06 o
   8   3   2      248.74      239.62     10.76 o
   9   3   2      143.66      154.09     10.89 o
  10   3   2      294.35      283.50     14.10 o
  11   3   2       78.96       69.68     14.17 o
  12   3   2      333.72      342.86     24.59 o
 -12   4   2     1075.26     1064.32     54.32 o
 -11   4   2      425.87      435.23     33.03 o
 -10   4   2       14.72       18.04     19.45 o
  -9   4   2       10.42       18.14      9.04 o
  -8   4   2     6565.71     6466.31     99.24 o
  -7   4   2       88.01       91.17      6.20 o
  -6   4   2    14453.14    14600.20    145.03 o
  -5   4   2      170.27      180.06      8.27 o
  -4   4   2      515.75      517.25      7.05 o
  -3   4   2       68.24       80.98      4.75 o
  -2   4   2     3065.50     3205.97     47.51 o
  -1   4   2     1170.53     1181.92     11.52 o
   0   4   2    10170.99    10267.02     88.51 o
   1   4   2    26667.03    26700.58    226.45 o
   2   4   2      859.11      932.92     11.89 o
   3   4   2    18580.38    18474.13    169.60 o
   4   4   2     3847.42     3904.90     39.69 o
   5   4   2       26.84       43.89      6.61 o
   6   4   2     3593.39     3683.41     37.62 o
   7   4   2     4693.79     4677.26     50.32 o
   8   4   2      212.16      207.88     12.94 o
   9   4   2      249.87      259.19     12.81 o
  10   4   2      594.71      571.77     18.78 o
  11   4   2      769.41      745.83     25.93 o
 -12   5   2      149.45       97.56     28.55 o
 -11   5   2      140.13      219.26     65.28 o
 -10   5   2      837.83      901.50     44.44 o
  -9   5   2       25.39       32.24     10.81 o
  -8   5   2     1708.97     1716.86     35.68 o
  -7   5   2       49.55       51.08      6.48 o
  -6   5   2      959.61      938.68     18.93 o
  -5   5   2       13.74       27.93      6.98 o
  -4   5   2    11165.79    11421.25    100.74 o
  -3   5   2     2116.42     2077.79     32.22 o
  -2   5   2     4670.95     4719.47     42.66 o
  -1   5   2     3056.48     2935.03     27.65 o
   0   5   2     3137.54     3082.60     29.05 o
   1   5   2     3531.89     3723.45     34.57 o
   2   5   2     5392.18     5355.90     52.05 o
   3   5   2     1209.48     1163.19     18.64 o
   4   5   2      710.12      704.74     11.89 o
   5   5   2     5970.03     5832.57     63.11 o
   6   5   2        5.98        7.32      5.71 o
   7   5   2     2124.73     2071.10     32.06 o
   8   5   2       90.14       89.96      9.51 o
   9   5   2     1052.38     1096.19     24.35 o
  10   5   2        9.89       -0.78     11.39 o
  11   5   2     1157.91     1112.66     34.89 o
 -11   6   2     2088.99     2122.09     69.56 o
 -10   6   2      744.71      785.25     40.96 o
  -9   6   2      168.01      192.84     15.54 o
  -8   6   2      423.25      382.52     18.71 o
  -7   6   2     1269.31     1219.24     22.78 o
  -6   6   2      259.61      256.62     11.32 o
  -5   6   2     1197.98     1206.92     22.16 o
  -4   6   2     2453.55     2470.16     32.49 o
  -3   6   2      187.78      231.86      7.78 o
  -2   6   2     1542.27     1574.29     16.87 o
  -1   6   2     7769.63     7489.35     66.52 o
   0   6   2     1708.30     1699.37     18.22 o
   1   6   2     4545.93     4416.91     41.07 o
   2   6   2       92.90      102.46      5.16 o
   3   6   2        4.75       20.68      7.66 o
   4   6   2     1876.46     1885.84     22.97 o
   5   6   2      160.05      167.84      7.60 o
   6   6   2     3224.88     3164.43     37.09 o
   7   6   2       65.99       88.57      9.96 o
   8   6   2     3525.01     3476.76     56.85 o
   9   6   2        3.52       -0.36     10.81 o
  10   6   2      333.52      335.95     17.21 o
  11   6   2       78.34       62.81     22.41 o
 -11   7   2      813.30      823.16     89.87 o
 -10   7   2     1134.41     1140.41     53.24 o
  -9   7   2      601.35      599.03     42.15 o
  -8   7   2     1511.10     1500.86     55.16 o
  -7   7   2       65.99       85.62      9.78 o
  -6   7   2        2.66       13.99      7.31 o
  -5   7   2      464.66      496.08     15.45 o
  -4   7   2     1841.38     1850.67     34.21 o
  -3   7   2     3247.65     3220.01     37.25 o
  -2   7   2     2433.14     2408.89     29.21 o
  -1   7   2      225.24      245.25      8.64 o
   0   7   2     1005.02      965.99     13.01 o
   1   7   2      833.46      873.27     12.45 o
   2   7   2       57.09       53.52      5.03 o
   3   7   2     4824.48     4703.45     48.21 o
   4   7   2     3604.93     3504.56     38.17 o
   5   7   2      368.50      393.35     15.48 o
   6   7   2      909.25      936.65     21.13 o
   7   7   2       26.03       12.61      9.27 o
   8   7   2       86.17       89.06     13.07 o
   9   7   2      395.55      376.61     17.17 o
  10   7   2      533.21      517.85     33.89 o
 -10   8   2        1.42       -4.31     24.19 o
  -9   8   2       19.17       29.05     13.71 o
  -8   8   2      222.84      222.21     17.31 o
  -7   8   2      214.97      233.25     14.30 o
  -6   8   2     1424.81     1425.65     44.61 o
  -5   8   2      110.55      108.05      9.83 o
  -4   8   2     1742.29     1742.74     30.52 o
  -3   8   2     1743.25     1757.54     27.13 o
  -2   8   2      259.35      261.66      9.38 o
  -1   8   2     5916.29     5988.21     93.13 o
   0   8   2     1508.92     1485.62     19.63 o
   1   8   2      985.43     1011.42     14.60 o
   2   8   2     1436.12     1418.27     19.48 o
   3   8   2        7.89       13.83      5.55 o
   4   8   2      146.06      165.36      8.39 o
   5   8   2      127.45      149.29      9.61 o
   6   8   2     2490.40     2426.34     41.65 o
   7   8   2      272.78      281.28     16.41 o
   8   8   2     2598.90     2636.27     63.52 o
   9   8   2      101.57      123.30     15.79 o
  10   8   2        1.61        5.26     16.55 o
 -10   9   2      361.05      384.04     36.19 o
  -9   9   2     4108.59     4257.09     86.10 o
  -8   9   2       17.92       25.35     19.21 o
  -7   9   2      522.93      507.11     20.47 o
  -6   9   2       26.04       14.53     10.61 o
  -5   9   2     5458.77     5515.52     77.04 o
  -4   9   2       38.17       42.75     18.32 o
  -3   9   2     2941.38     2900.70     53.69 o
  -2   9   2     2352.29     2374.92     34.55 o
  -1   9   2       62.18       54.65      7.86 o
   0   9   2     2836.50     2806.77     32.39 o
   1   9   2     1345.93     1272.27     20.66 o
   2   9   2      885.04      921.94     17.95 o
   3   9   2     1338.36     1323.46     22.37 o
   4   9   2     3426.78     3390.83     46.58 o
   5   9   2     1019.87     1049.46     26.45 o
   6   9   2     1282.25     1241.47     30.06 o
   7   9   2      344.77      344.26     28.66 o
   8   9   2       60.32       67.86     17.25 o
   9   9   2      602.68      614.19     34.10 o
  -9  10   2      252.81      263.55     28.48 o
  -8  10   2     1184.94     1235.76     41.07 o
  -7  10   2        1.19      -10.79     22.04 o
  -6  10   2     1262.78     1268.51     30.00 o
  -5  10   2      791.58      797.14     24.32 o
  -4  10   2      273.90      285.15     14.93 o
  -3  10   2      635.93      648.48     21.40 o
  -2  10   2        5.50        5.39      8.36 o
  -1  10   2      273.53      279.37     12.67 o
   0  10   2      285.45      280.54     11.29 o
   1  10   2      673.14      651.15     18.22 o
   2  10   2      350.88      338.21     15.18 o
   3  10   2     4826.59     4676.86     60.23 o
   4  10   2     1988.46     1896.64     36.07 o
   5  10   2      132.16      151.08     14.52 o
   6  10   2       76.94       82.53     16.17 o
   7  10   2     1212.27     1154.38     37.06 o
   8  10   2      210.24      201.28     20.91 o
  -8  11   2      860.09      870.89     80.16 o
  -7  11   2      150.57      143.31     28.33 o
  -6  11   2       81.85      101.80     13.55 o
  -5  11   2      202.79      217.34     26.12 o
  -4  11   2     5028.19     5125.45     75.10 o
  -3  11   2     2976.14     2939.82     48.99 o
  -2  11   2     1541.17     1558.93     29.92 o
  -1  11   2     3999.66     4022.81     54.54 o
   0  11   2      542.68      533.78     26.90 o
   1  11   2      569.97      573.81     25.68 o
   2  11   2      746.96      791.84     24.60 o
   3  11   2     1869.93     1815.62     41.12 o
   4  11   2      612.96      612.75     47.94 o
   5  11   2      642.95      653.53     28.04 o
   6  11   2      589.86      624.61     42.71 o
   7  11   2      188.11      193.74     37.08 o
  -7  12   2     2407.58     2631.79    113.55 o
  -6  12   2      355.18      380.59     21.82 o
  -5  12   2       34.92       55.40     15.56 o
  -4  12   2      153.57      179.17     18.76 o
  -3  12   2      433.37      441.17     22.90 o
  -2  12   2        1.69        8.94     13.01 o
  -1  12   2      829.40      838.31     27.61 o
   0  12   2      241.98      242.73     19.05 o
   1  12   2      818.91      812.51     26.60 o
   2  12   2     1879.99     1847.95     42.88 o
   3  12   2      292.14      273.20     20.49 o
   4  12   2       42.41       36.39     18.19 o
   5  12   2       82.97       80.01     18.53 o
   6  12   2        0.48        0.40     17.68 o
  -5  13   2      418.18      455.69     23.22 o
  -4  13   2      819.31      892.13     50.93 o
  -3  13   2      103.80      136.18     18.70 o
  -2  13   2     1260.66     1249.52     38.94 o
  -1  13   2      197.15      235.56     18.47 o
   0  13   2       27.49       24.33     20.06 o
   1  13   2      803.12      749.22     32.02 o
   2  13   2     1804.41     1764.23     44.27 o
   3  13   2      759.96      789.36     33.98 o
   4  13   2      944.78      959.57     48.84 o
   5  13   2     2340.04     2302.27     64.73 o
  -3  14   2     1612.30     1707.01     52.91 o
  -2  14   2     2111.28     2244.07     61.86 o
  -1  14   2       65.34       63.47     24.59 o
   0  14   2      961.85      986.33     44.69 o
   1  14   2      174.78      182.04     26.02 o
   2  14   2       65.91       60.91     18.99 o
   3  14   2       10.05       29.42     19.26 o
 -13   1   3       54.09       20.12     25.52 o
 -12   1   3      240.65      240.12     28.76 o
 -11   1   3     1396.25     1311.95     52.83 o
 -10   1   3     1053.76     1060.16     40.78 o
  -9   1   3     7497.84     7453.25    149.38 o
  -8   1   3       29.44       42.85      9.63 o
  -7   1   3     5837.41     5761.32     82.39 o
  -6   1   3      340.36      368.65     17.70 o
  -5   1   3      446.08      449.70     11.71 o
  -4   1   3     8809.35     8879.90     90.54 o
  -3   1   3    23827.53    23816.00    235.94 o
  -2   1   3     6976.18     6271.51     90.87 o
  -1   1   3     2385.98     2288.45     41.43 o
   0   1   3     6367.99     6419.28     58.46 o
   1   1   3     4933.80     5040.06     50.34 o
   2   1   3     1475.95     1752.90     17.21 o
   3   1   3    21993.73    22150.42    182.70 o
   4   1   3      140.05      143.39      5.29 o
   5   1   3     9508.51     9486.08     77.13 o
   6   1   3     1148.70     1154.50     14.79 o
   7   1   3       35.84       38.16      5.63 o
   8   1   3      114.61      125.61      9.18 o
   9   1   3      741.36      751.76     19.42 o
  10   1   3     2056.93     2036.65     32.60 o
  11   1   3      108.60      127.65     20.46 o
  12   1   3     2457.52     2465.23     46.79 o
 -12   2   3        3.99      -12.10     31.27 o
 -11   2   3      494.70      458.12     32.49 o
 -10   2   3      121.07      111.75     19.96 o
  -9   2   3      965.67      930.67     35.21 o
  -8   2   3      653.64      580.13     46.76 o
  -7   2   3     1961.11     1888.58     37.94 o
  -6   2   3      934.04      870.39     21.56 o
  -5   2   3     3074.58     3025.38     49.66 o
  -4   2   3     2020.18     1992.28     25.23 o
  -3   2   3     1206.27     1218.15     14.48 o
  -2   2   3     3079.57     3503.16     33.65 o
  -1   2   3     4044.56     4016.33     62.69 o
   0   2   3     1950.64     1783.82     20.37 o
   1   2   3      684.34      543.14      6.16 o
   2   2   3     2948.36     3064.60     26.72 o
   3   2   3      657.52      715.64      9.49 o
   4   2   3     8084.08     7992.52     68.85 o
   5   2   3     2358.06     2430.68     24.70 o
   6   2   3      221.82      204.92      6.77 o
   7   2   3      109.22      118.35      6.57 o
   8   2   3     2538.90     2500.49     34.70 o
   9   2   3      670.89      674.39     19.03 o
  10   2   3        7.84        9.06     11.14 o
  11   2   3      178.48      167.50     16.45 o
 -12   3   3      755.03      743.08     40.56 o
 -11   3   3     2366.15     2493.85     69.34 o
 -10   3   3      505.19      460.94     40.69 o
  -9   3   3     1010.74      954.56     36.28 o
  -8   3   3     5991.72     5777.87    112.93 o
  -7   3   3       16.48       22.46      9.04 o
  -6   3   3     1485.51     1492.50     30.45 o
  -5   3   3       69.14       92.06      6.15 o
  -4   3   3    18136.39    18254.25    231.50 o
  -3   3   3     2164.76     2442.16     39.58 o
  -2   3   3    30003.18    30265.13    543.80 o
  -1   3   3      277.28      292.65      6.82 o
   0   3   3     3170.38     3522.11     33.48 o
   1   3   3     3292.26     3582.52     32.15 o
   2   3   3     4912.08     5060.70     42.51 o
   3   3   3     5377.73     5464.99     44.41 o
   4   3   3     7973.02     8025.83     65.74 o
   5   3   3     5319.34     5423.14     48.40 o
   6   3   3      230.74      231.44      7.45 o
   7   3   3     3353.22     3320.83     35.50 o
   8   3   3     3414.18     3477.99     43.08 o
   9   3   3       25.96       39.58      9.67 o
  10   3   3     2475.33     2505.52     45.75 o
  11   3   3     1346.66     1355.24     34.00 o
 -12   4   3      919.94      861.14     48.88 o
 -11   4   3      196.54      210.90     26.81 o
 -10   4   3      535.75      535.79     31.77 o
  -9   4   3      698.19      749.45     36.43 o
  -8   4   3      256.30      212.51     18.64 o
  -7   4   3      382.00      380.35     14.26 o
  -6   4   3      210.26      204.08     18.06 o
  -5   4   3      160.34      165.15      5.93 o
  -4   4   3     3504.25     3575.20     52.06 o
  -3   4   3      182.42      196.54      6.79 o
  -2   4   3      457.13      520.03      9.87 o
  -1   4   3       67.89       70.83      3.50 o
   0   4   3    19358.94    19357.12    204.07 o
   1   4   3     1515.78     1563.41     15.81 o
   2   4   3     1620.16     1567.62     16.28 o
   3   4   3     2651.62     2669.41     27.40 o
   4   4   3     8294.47     8046.45     68.29 o
   5   4   3       40.33       55.91      5.45 o
   6   4   3      722.35      738.96     13.44 o
   7   4   3      481.50      492.41     12.94 o
   8   4   3      185.53      177.24     10.77 o
   9   4   3     1564.24     1607.99     30.54 o
  10   4   3      885.28      923.86     28.62 o
  11   4   3      118.91      134.95     16.60 o
 -12   5   3      321.18      312.44     34.56 o
 -11   5   3     1622.20     1670.77     59.68 o
 -10   5   3      538.85      537.97     33.48 o
  -9   5   3     3147.84     3211.60     76.64 o
  -8   5   3      662.94      648.66     32.20 o
  -7   5   3     1428.67     1390.85     28.36 o
  -6   5   3       85.07       84.47      8.39 o
  -5   5   3       39.52       34.62      7.88 o
  -4   5   3     1200.46     1294.66     25.02 o
  -3   5   3      512.24      538.68      7.58 o
  -2   5   3    21162.82    21635.37    201.80 o
  -1   5   3       68.30       76.90      3.42 o
   0   5   3     2940.32     2862.92     27.18 o
   1   5   3       16.84       19.18      2.45 o
   2   5   3     5405.77     5401.02     52.63 o
   3   5   3     2567.00     2487.94     27.20 o
   4   5   3     2908.47     2799.06     30.64 o
   5   5   3     5090.15     5070.71     49.28 o
   6   5   3     2791.64     2805.76     31.12 o
   7   5   3     1061.34     1044.01     22.15 o
   8   5   3      223.03      215.25     12.65 o
   9   5   3       20.79       29.12     11.04 o
  10   5   3      597.23      554.36     24.19 o
  11   5   3      274.17      249.71     18.75 o
 -11   6   3       93.98       87.68     26.38 o
 -10   6   3     3968.94     3996.12     94.89 o
  -9   6   3      278.16      255.07     25.48 o
  -8   6   3      532.78      550.59     24.95 o
  -7   6   3      327.84      337.21     15.10 o
  -6   6   3    13826.84    13362.46    192.92 o
  -5   6   3      312.49      288.84     20.34 o
  -4   6   3      404.46      412.30      9.82 o
  -3   6   3      117.03      134.58      6.75 o
  -2   6   3     8415.17     8399.05     87.85 o
  -1   6   3       39.75       44.66      3.47 o
   0   6   3     1102.03     1061.88     12.99 o
   1   6   3     2222.23     2168.31     22.50 o
   2   6   3      611.01      655.75     11.91 o
   3   6   3     1096.43     1084.73     15.52 o
   4   6   3      936.42      892.45     14.68 o
   5   6   3      150.44      149.68      7.28 o
   6   6   3     2380.67     2416.51     30.55 o
   7   6   3     2976.87     2892.04     46.48 o
   8   6   3     2617.36     2579.34     39.94 o
   9   6   3      922.17      967.51     28.88 o
  10   6   3      585.74      566.64     24.07 o
 -11   7   3       38.32       87.99     27.44 o
 -10   7   3       29.45       37.52     24.37 o
  -9   7   3     2561.69     2691.41     72.77 o
  -8   7   3      534.78      526.82     19.70 o
  -7   7   3     4246.15     4164.65     69.37 o
  -6   7   3     2263.98     2232.02     56.24 o
  -5   7   3       75.58       73.54     12.32 o
  -4   7   3     5833.12     5837.62     93.96 o
  -3   7   3     3632.58     3599.92     50.10 o
  -2   7   3      502.06      543.16     10.07 o
  -1   7   3      765.29      707.31     10.58 o
   0   7   3      576.86      626.26     11.31 o
   1   7   3     2490.03     2515.23     26.20 o
   2   7   3     7567.39     7484.98     75.14 o
   3   7   3     6072.50     5949.82     62.05 o
   4   7   3       61.88       75.00      6.45 o
   5   7   3     1091.57     1065.99     19.73 o
   6   7   3     4172.95     4042.88     53.14 o
   7   7   3      275.07      265.80     15.38 o
   8   7   3      702.58      703.15     28.11 o
   9   7   3      132.00      128.90     19.77 o
  10   7   3     2328.55     2333.66     57.94 o
 -10   8   3      751.41      776.59     63.46 o
  -9   8   3        7.72      -21.53     21.53 o
  -8   8   3      539.89      558.76     21.73 o
  -7   8   3     2646.05     2565.75     65.73 o
  -6   8   3       47.06       79.54     18.25 o
  -5   8   3     5163.89     5169.06     81.29 o
  -4   8   3     1675.86     1686.47     29.43 o
  -3   8   3       44.93       47.79      7.71 o
  -2   8   3      953.85      939.66     20.18 o
  -1   8   3     5759.27     5628.82     60.34 o
   0   8   3     1944.75     1903.28     23.39 o
   1   8   3     4882.55     4754.13     65.40 o
   2   8   3     2311.03     2235.89     34.90 o
   3   8   3       18.41       30.17      6.47 o
   4   8   3       48.52       56.52      7.57 o
   5   8   3     1746.47     1692.22     28.76 o
   6   8   3       31.76       42.61     10.91 o
   7   8   3     1001.43     1033.66     32.21 o
   8   8   3      509.97      543.87     39.27 o
   9   8   3       39.35       49.71     15.14 o
 -10   9   3       32.97       42.57     27.82 o
  -9   9   3      139.07      167.28     29.30 o
  -8   9   3      307.53      352.60     35.59 o
  -7   9   3        4.68      -17.62     19.27 o
  -6   9   3        1.46        4.33     17.72 o
  -5   9   3      365.79      413.24     17.15 o
  -4   9   3      377.05      401.93     15.48 o
  -3   9   3       77.27       76.06      9.11 o
  -2   9   3     4287.54     4122.67     58.88 o
  -1   9   3       56.99       58.92      8.20 o
   0   9   3      985.23      922.60     18.93 o
   1   9   3     1133.50     1103.86     21.16 o
   2   9   3     1231.29     1153.32     22.21 o
   3   9   3     1552.07     1545.29     28.01 o
   4   9   3      162.71      143.67     12.21 o
   5   9   3      386.56      372.42     19.38 o
   6   9   3      622.64      648.57     50.52 o
   7   9   3      361.89      365.70     21.72 o
   8   9   3       10.27       -8.19     16.05 o
   9   9   3        4.45        2.85     15.47 o
  -9  10   3        6.44       16.84     26.38 o
  -8  10   3      353.00      367.32     19.86 o
  -7  10   3     2768.84     2897.26     79.20 o
  -6  10   3      980.90     1024.84     47.02 o
  -5  10   3     2308.76     2337.38     45.53 o
  -4  10   3       27.81       34.55     12.97 o
  -3  10   3        4.73       14.95      9.39 o
  -2  10   3       57.06       70.87     10.71 o
  -1  10   3     2790.28     2769.88     40.53 o
   0  10   3      597.72      583.88     16.09 o
   1  10   3     2445.34     2347.73     35.20 o
   2  10   3     1590.67     1536.08     27.53 o
   3  10   3      701.38      700.77     22.67 o
   4  10   3      229.35      234.00     15.23 o
   5  10   3      772.78      778.64     29.55 o
   6  10   3     1269.77     1318.42     37.58 o
   7  10   3      839.68      824.16     33.87 o
   8  10   3     1202.40     1193.98     39.92 o
  -8  11   3       97.38      113.94     20.84 o
  -7  11   3       62.09       54.38     26.34 o
  -6  11   3        4.79       29.70     23.69 o
  -5  11   3       61.35      102.52     23.83 o
  -4  11   3      756.89      795.28     24.33 o
  -3  11   3      668.43      710.52     23.58 o
  -2  11   3      702.72      706.17     23.87 o
  -1  11   3     1640.70     1607.93     33.19 o
   0  11   3        8.41       22.17      8.91 o
   1  11   3       49.46       41.70     16.45 o
   2  11   3       18.30        6.49     11.35 o
   3  11   3       75.13       77.05     13.17 o
   4  11   3       14.65        8.25     17.54 o
   5  11   3     1396.91     1367.33     38.63 o
   6  11   3      985.93      963.24     35.93 o
   7  11   3      911.23      872.58     36.54 o
  -7  12   3       86.74       72.87     38.26 o
  -6  12   3     2762.80     3009.35     85.02 o
  -5  12   3       54.29       42.51     24.90 o
  -4  12   3      919.74      929.57     27.58 o
  -3  12   3      226.27      255.33     16.78 o
  -2  12   3      797.85      779.28     36.14 o
  -1  12   3       25.47       28.04     14.68 o
   0  12   3     4627.86     4600.98     79.51 o
   1  12   3     1156.17     1109.19     29.66 o
   2  12   3     1072.22     1091.66     30.26 o
   3  12   3      313.41      320.11     21.38 o
   4  12   3      437.51      453.62     24.53 o
   5  12   3        3.71       -2.50     18.77 o
   6  12   3     1275.41     1234.18     40.57 o
  -5  13   3      520.42      506.17     41.49 o
  -4  13   3       67.73       87.41     27.44 o
  -3  13   3      126.22      151.67     18.06 o
  -2  13   3       62.14       51.24     16.79 o
  -1  13   3       37.05       34.74     17.13 o
   0  13   3      356.64      386.06     23.65 o
   1  13   3      997.82      892.03     65.28 o
   2  13   3     1284.80     1306.99     38.60 o
   3  13   3      678.81      645.07     38.40 o
   4  13   3      382.11      367.48     24.40 o
  -3  14   3       27.76       25.20     19.97 o
  -2  14   3      230.37      216.82     23.54 o
  -1  14   3      141.62      149.99     23.81 o
   0  14   3      945.13      948.51     43.62 o
   1  14   3      267.11      290.97     38.86 o
   2  14   3      336.39      342.33     23.97 o
 -13   0   4      108.23       97.77     38.86 o
 -12   0   4     1985.07     2084.05     89.87 o
 -11   0   4      147.43      160.92     32.79 o
 -10   0   4      301.70      293.91     33.40 o
  -9   0   4      249.26      251.40     26.72 o
  -8   0   4      256.79      251.64     30.36 o
  -7   0   4     8897.57     8526.97    165.38 o
  -6   0   4      226.96      217.73     32.79 o
  -5   0   4    43429.47    42860.14    525.93 o
  -4   0   4       68.38      111.67      7.10 o
  -2   0   4      647.98      454.82     19.43 o
  -1   0   4    16033.64    16377.32    381.96 o
   0   0   4    25663.89    26387.70    423.81 o
   1   0   4    27063.64    28715.39    392.61 o
   2   0   4      183.28      183.23      6.34 o
   3   0   4      639.39      643.50     11.47 o
   4   0   4     1082.64     1099.74     17.52 o
   5   0   4      284.67      303.44     11.06 o
   6   0   4     2699.54     2660.24     39.98 o
   7   0   4    14020.75    14056.98    176.12 o
   8   0   4      208.81      184.96     15.09 o
   9   0   4     5000.46     4886.26     99.16 o
  10   0   4     1040.12     1078.66     41.92 o
  11   0   4      553.68      606.13     47.06 o
 -13   1   4      284.86      215.38     30.21 o
 -12   1   4        6.72        6.77     22.11 o
 -11   1   4      136.42      147.74     22.47 o
 -10   1   4     2681.42     2557.14     63.12 o
  -9   1   4       32.16       26.21     13.29 o
  -8   1   4      275.19      271.68     13.70 o
  -7   1   4      711.52      689.20     18.36 o
  -6   1   4     7102.33     6915.31     96.41 o
  -5   1   4     5659.34     5679.87     56.46 o
  -4   1   4     2385.58     2349.31     25.13 o
  -3   1   4       77.83       93.98     11.13 o
  -2   1   4      587.18      493.93     11.43 o
  -1   1   4    12437.91    12404.56    232.53 o
   0   1   4       78.46       78.05      6.61 o
   1   1   4     3007.85     3352.25     53.88 o
   2   1   4     2589.31     2829.28     26.66 o
   3   1   4    13799.84    14123.36    140.32 o
   4   1   4      444.74      416.70      8.16 o
   5   1   4        5.84        8.47      3.76 o
   6   1   4      175.29      177.52      7.09 o
   7   1   4     2756.56     2770.16     30.44 o
   8   1   4      565.41      570.17     16.51 o
   9   1   4      136.13      115.38     13.31 o
  10   1   4      216.02      200.70     16.05 o
  11   1   4      120.65      113.48     16.29 o
 -12   2   4     2342.46     2346.64     68.70 o
 -11   2   4      529.69      582.08     33.46 o
 -10   2   4     2144.06     2156.97     60.42 o
  -9   2   4     2703.97     2679.65     62.47 o
  -8   2   4      601.21      629.14     25.98 o
  -7   2   4     3761.86     3811.58     81.99 o
  -6   2   4     3382.51     3197.98     62.69 o
  -5   2   4     3765.32     3761.87     47.98 o
  -4   2   4      200.31      211.54      5.52 o
  -3   2   4     4666.95     4678.51     47.63 o
  -2   2   4     4231.55     4399.94     54.80 o
  -1   2   4       45.98       49.77      2.94 o
   0   2   4     8576.67     8459.11     83.37 o
   1   2   4     4885.67     4825.41     63.98 o
   2   2   4    19177.20    19401.90    157.12 o
   3   2   4      143.08      139.02      4.62 o
   4   2   4     1964.24     2018.23     20.72 o
   5   2   4     6694.45     6849.89     63.45 o
   6   2   4     3320.72     3273.66     36.00 o
   7   2   4     1700.08     1695.54     24.70 o
   8   2   4      799.59      790.48     18.74 o
   9   2   4      888.46      863.73     25.83 o
  10   2   4       83.37       61.93     14.13 o
  11   2   4     1230.58     1185.31     37.99 o
 -12   3   4      562.44      519.38     36.49 o
 -11   3   4      344.26      280.79     27.04 o
 -10   3   4      198.40      169.55     34.92 o
  -9   3   4      258.60      248.38     19.94 o
  -8   3   4      477.36      521.62     25.76 o
  -7   3   4     1872.94     1883.59     44.22 o
  -6   3   4      154.57      153.63     11.80 o
  -5   3   4      220.65      235.66      9.15 o
  -4   3   4     2127.12     2079.91     29.58 o
  -3   3   4     2879.00     2830.49     31.07 o
  -2   3   4     2056.75     2018.48     22.61 o
  -1   3   4       94.03       89.04      6.28 o
   0   3   4      358.38      382.36      8.03 o
   1   3   4      408.59      432.97      6.13 o
   2   3   4      115.61      129.14      4.15 o
   3   3   4      221.54      221.29      5.46 o
   4   3   4       11.96       21.51      3.25 o
   5   3   4     2131.08     2150.24     26.07 o
   6   3   4      646.48      669.55     12.21 o
   7   3   4      423.56      448.84     10.70 o
   8   3   4      508.86      507.36     16.87 o
   9   3   4     2000.47     1966.49     44.61 o
  10   3   4      149.85      166.26     16.23 o
  11   3   4       34.36       59.22     15.90 o
 -12   4   4      579.36      616.72     39.20 o
 -11   4   4       23.30        4.74     21.42 o
 -10   4   4     1961.34     1947.05     56.46 o
  -9   4   4      241.38      209.61     20.60 o
  -8   4   4      512.88      514.75     27.69 o
  -7   4   4     6401.37     6205.68    118.51 o
  -6   4   4     2776.61     2701.84     60.92 o
  -5   4   4     2312.83     2264.53     35.27 o
  -4   4   4     5536.63     5572.85     73.20 o
  -3   4   4      146.58      153.52      7.91 o
  -2   4   4     4041.62     4199.48    103.35 o
  -1   4   4       55.37       76.68      4.82 o
   0   4   4    17040.71    17147.70    165.60 o
   1   4   4     3724.38     3931.69     35.79 o
   2   4   4    14382.73    14357.61    123.29 o
   3   4   4       31.82       35.74      3.35 o
   4   4   4       85.60       85.80      4.51 o
   5   4   4       10.66        9.92      4.63 o
   6   4   4     1624.67     1640.02     21.19 o
   7   4   4     3002.07     2944.37     37.54 o
   8   4   4     1847.31     1845.71     35.06 o
   9   4   4     2306.08     2305.30     44.17 o
  10   4   4      256.92      255.38     17.99 o
  11   4   4       60.39       62.04     16.21 o
 -12   5   4      152.26      144.44     28.92 o
 -11   5   4     1365.32     1318.18     53.45 o
 -10   5   4       88.37       90.15     22.09 o
  -9   5   4     1670.12     1672.66     78.64 o
  -8   5   4      960.03      938.60     36.07 o
  -7   5   4       55.23       65.99     13.52 o
  -6   5   4     1919.92     1866.68     45.29 o
  -5   5   4     2855.21     2861.56     41.97 o
  -4   5   4      110.47      119.28      6.65 o
  -3   5   4      253.82      261.03      8.78 o
  -2   5   4     4804.84     4844.59     95.83 o
  -1   5   4      131.20      142.99      4.76 o
   0   5   4     4464.00     4512.48     38.36 o
   1   5   4      499.96      524.11      8.07 o
   2   5   4     2809.19     2850.58     27.69 o
   3   5   4       55.13       60.23      4.74 o
   4   5   4     7181.95     7098.57     65.91 o
   5   5   4      206.80      197.46      7.69 o
   6   5   4      293.22      299.35     10.44 o
   7   5   4      393.82      396.90     19.17 o
   8   5   4     1871.97     1901.71     36.48 o
   9   5   4      208.95      190.49     15.81 o
  10   5   4      849.42      791.41     52.33 o
 -11   6   4       69.90       43.16     24.55 o
 -10   6   4       77.16       77.10     23.14 o
  -9   6   4      107.99       97.76     50.40 o
  -8   6   4     1000.64     1070.05     40.36 o
  -7   6   4     2677.07     2629.41     62.47 o
  -6   6   4      137.13      134.49     15.67 o
  -5   6   4     4607.10     4613.81     76.73 o
  -4   6   4      455.79      483.04     13.69 o
  -3   6   4     3455.49     3456.73     47.70 o
  -2   6   4      696.32      680.41     10.36 o
  -1   6   4      113.37      130.23      4.99 o
   0   6   4     4664.52     4706.28     46.53 o
   1   6   4     5189.80     5067.25     54.11 o
   2   6   4     3126.00     3041.96     35.06 o
   3   6   4      166.23      171.30      7.60 o
   4   6   4      383.30      349.91     12.74 o
   5   6   4     2299.70     2288.58     28.52 o
   6   6   4      236.49      225.48     10.10 o
   7   6   4     2698.59     2607.30     50.01 o
   8   6   4       17.91       25.56     12.25 o
   9   6   4      556.99      594.17     23.17 o
  10   6   4      154.56      164.61     17.78 o
 -11   7   4      990.00     1047.42     53.89 o
 -10   7   4     1306.01     1372.81     54.96 o
  -9   7   4      555.82      569.70     41.90 o
  -8   7   4      522.25      518.60     30.64 o
  -7   7   4      177.85      177.31     20.37 o
  -6   7   4       16.40       18.84      7.92 o
  -5   7   4       17.09       15.87     12.23 o
  -4   7   4     2339.03     2340.78     53.21 o
  -3   7   4     3607.98     3553.20     50.04 o
  -2   7   4     3240.22     3067.88     38.15 o
  -1   7   4     4579.74     4451.63     52.75 o
   0   7   4      528.64      514.78     14.76 o
   1   7   4      438.43      429.86     12.89 o
   2   7   4      442.36      429.89     13.13 o
   3   7   4     2270.26     2237.07     28.98 o
   4   7   4     1950.06     1946.27     27.14 o
   5   7   4      747.94      760.15     17.49 o
   6   7   4     1151.36     1124.12     29.19 o
   7   7   4       53.52       62.69     14.15 o
   8   7   4        0.60       10.75     14.86 o
   9   7   4       42.31       44.41     15.44 o
  10   7   4      443.79      419.15     24.41 o
 -10   8   4      107.94       89.35     26.96 o
  -9   8   4      119.82      145.23     26.46 o
  -8   8   4       82.82      105.29     54.04 o
  -7   8   4       20.38       18.72     18.15 o
  -6   8   4      301.79      263.90     22.95 o
  -5   8   4     3061.45     3058.82     70.40 o
  -4   8   4      642.25      600.84     29.41 o
  -3   8   4     2601.20     2547.13     54.76 o
  -2   8   4     1988.38     1922.78     41.33 o
  -1   8   4       65.62       75.86      6.61 o
   0   8   4      515.18      480.83     12.29 o
   1   8   4     1157.79     1182.02     20.69 o
   2   8   4      611.52      614.36     18.38 o
   3   8   4      326.57      328.22     12.37 o
   4   8   4     2149.05     2144.27     42.56 o
   5   8   4     2253.10     2154.49     44.26 o
   6   8   4        6.08        0.54     12.43 o
   7   8   4      566.51      572.11     24.95 o
   8   8   4       33.30       55.36     16.97 o
   9   8   4       81.52      102.87     16.71 o
 -10   9   4      937.15      951.75     51.93 o
  -9   9   4     1210.10     1187.31     64.37 o
  -8   9   4      366.24      359.05     69.83 o
  -7   9   4     2434.14     2412.77     74.33 o
  -6   9   4      434.69      420.68     74.08 o
  -5   9   4      556.95      558.72     30.68 o
  -4   9   4     1016.75     1019.57     39.50 o
  -3   9   4     6121.02     5979.95     92.70 o
  -2   9   4      971.67      980.43     22.31 o
  -1   9   4     3383.71     3241.05     48.49 o
   0   9   4       67.64       75.00      6.83 o
   1   9   4      157.10      158.85      9.74 o
   2   9   4      295.78      281.45     12.02 o
   3   9   4     3111.90     3007.26     42.29 o
   4   9   4       58.74       71.16     11.27 o
   5   9   4     5710.23     5572.25     78.49 o
   6   9   4      237.22      263.70     22.01 o
   7   9   4      271.07      280.98     20.88 o
   8   9   4      620.00      575.15     27.64 o
  -9  10   4       69.34       51.44     27.93 o
  -8  10   4     1942.97     1991.22     67.38 o
  -7  10   4     1612.33     1622.28     37.50 o
  -6  10   4      341.12      351.22     30.16 o
  -5  10   4      467.82      446.13     30.70 o
  -4  10   4      734.42      770.20     39.50 o
  -3  10   4      600.82      603.70     40.62 o
  -2  10   4        0.80        7.71      9.21 o
  -1  10   4       37.04       34.76      9.91 o
   0  10   4     3493.62     3404.96     46.03 o
   1  10   4     2939.93     2854.30     40.80 o
   2  10   4      594.44      573.15     18.44 o
   3  10   4      288.36      307.41     16.10 o
   4  10   4      245.97      277.45     16.40 o
   5  10   4      349.76      368.44     21.02 o
   6  10   4       16.87        6.96     15.17 o
   7  10   4      628.04      574.09     27.20 o
   8  10   4       53.10       53.60     23.58 o
  -8  11   4     1950.59     2110.99     72.76 o
  -7  11   4      120.45      190.45     36.43 o
  -6  11   4        6.83       31.45     25.20 o
  -5  11   4       72.75       66.11     23.26 o
  -4  11   4     1171.63     1199.00     48.95 o
  -3  11   4      406.14      459.30     23.56 o
  -2  11   4      814.74      803.43     24.10 o
  -1  11   4     1144.37     1158.94     28.45 o
   0  11   4      492.16      455.47     19.30 o
   1  11   4       36.52       29.67     10.12 o
   2  11   4       53.72       48.01     13.23 o
   3  11   4     2275.04     2272.01     41.79 o
   4  11   4     3623.00     3659.96     66.13 o
   5  11   4      357.62      369.60     22.55 o
   6  11   4      558.11      522.98     26.28 o
   7  11   4       25.39       44.03     18.89 o
  -7  12   4      116.48      113.57     30.09 o
  -6  12   4      121.80      133.39     28.68 o
  -5  12   4      138.90      156.47     46.45 o
  -4  12   4      731.38      795.35     78.03 o
  -3  12   4     1036.38     1132.39     28.23 o
  -2  12   4      156.34      174.89     14.85 o
  -1  12   4      522.08      536.63     22.20 o
   0  12   4       63.46       53.88     15.50 o
   1  12   4      188.66      190.00     15.52 o
   2  12   4      334.81      372.11     18.97 o
   3  12   4       76.55       49.04     16.01 o
   4  12   4       63.43       49.58     17.05 o
   5  12   4     1148.54     1134.40     43.67 o
  -5  13   4      778.30      780.91     65.58 o
  -4  13   4      524.60      538.62     57.08 o
  -3  13   4      838.10      853.57     46.09 o
  -2  13   4     4239.39     4390.88     77.52 o
  -1  13   4      190.71      173.92     18.85 o
   0  13   4      689.62      692.79     29.90 o
   1  13   4      211.90      224.95     21.28 o
   2  13   4     1423.36     1421.05     50.41 o
   3  13   4      304.19      257.94     21.15 o
   4  13   4     1733.01     1719.78     45.26 o
  -2  14   4      688.74      664.19    107.79 o
  -1  14   4       65.65       64.51     17.66 o
   0  14   4       42.42       77.38     21.32 o
   1  14   4      577.64      583.32     32.95 o
 -12   1   5      199.23      176.32     31.27 o
 -11   1   5       55.95       73.17     20.61 o
 -10   1   5     4534.65     4408.71     92.96 o
  -9   1   5      478.78      457.40     24.55 o
  -8   1   5     5269.36     5296.96     77.81 o
  -7   1   5      366.32      373.57     14.03 o
  -6   1   5       44.33       62.46      6.71 o
  -5   1   5     1779.03     1696.41     19.13 o
  -4   1   5     2878.73     2786.81     45.96 o
  -3   1   5     9034.02     8966.73    130.62 o
  -2   1   5     2737.32     2655.40     42.14 o
  -1   1   5    22608.58    23014.81    272.71 o
   0   1   5     2888.82     3209.42     33.71 o
   1   1   5     7267.85     7475.94     76.69 o
   2   1   5     6786.28     7007.15     62.10 o
   3   1   5     2155.15     2170.24     22.24 o
   4   1   5     6491.94     6496.84     59.95 o
   5   1   5    10459.03    10440.15     92.77 o
   6   1   5      581.29      604.47     13.91 o
   7   1   5      112.39      122.65      9.82 o
   8   1   5      327.67      298.47     15.32 o
   9   1   5     2642.39     2605.06     45.16 o
  10   1   5       48.33       39.08     14.24 o
  11   1   5     2261.95     2340.06     64.25 o
 -12   2   5       70.99       64.01     23.76 o
 -11   2   5      539.45      504.32     30.91 o
 -10   2   5      257.32      281.84     23.19 o
  -9   2   5      168.75      129.95     16.53 o
  -8   2   5      959.44      974.92     30.70 o
  -7   2   5     1914.66     1828.62     36.55 o
  -6   2   5     4152.39     4073.93     62.64 o
  -5   2   5      291.20      286.39      9.90 o
  -4   2   5        4.74       11.09      3.08 o
  -3   2   5     1206.48     1141.81     17.51 o
  -2   2   5    11972.37    11988.40    129.45 o
  -1   2   5       22.45       30.00      3.17 o
   0   2   5      639.80      634.52     10.31 o
   1   2   5     3180.22     3327.02     34.64 o
   2   2   5      264.00      251.61      5.86 o
   3   2   5      169.12      203.99      5.41 o
   4   2   5       66.19       83.60      7.82 o
   5   2   5       71.48       77.55      6.07 o
   6   2   5      231.71      232.03      8.91 o
   7   2   5     1179.56     1199.79     21.29 o
   8   2   5      535.17      545.27     25.15 o
   9   2   5      447.24      473.65     19.95 o
  10   2   5       56.53       32.35     14.41 o
  11   2   5       14.26        9.27     15.49 o
 -12   3   5      699.87      690.21     38.41 o
 -11   3   5      950.79      928.18     48.28 o
 -10   3   5      935.20      911.75     38.43 o
  -9   3   5     2190.76     2130.28     53.65 o
  -8   3   5     3062.00     2950.87     63.97 o
  -7   3   5      103.60       94.22     12.23 o
  -6   3   5     3213.60     3133.02     50.48 o
  -5   3   5     1232.10     1267.02     24.39 o
  -4   3   5       36.20       58.21      9.84 o
  -3   3   5    14962.09    14763.66    145.67 o
  -2   3   5     3827.91     3724.07     51.49 o
  -1   3   5     9809.87     9201.64    100.38 o
   0   3   5     5350.64     5442.68     64.81 o
   1   3   5     1398.95     1450.98     19.74 o
   2   3   5     2485.14     2499.94     23.00 o
   3   3   5      534.43      496.18      7.93 o
   4   3   5     7980.53     7939.72     67.64 o
   5   3   5     4143.34     4149.59     40.64 o
   6   3   5    10279.03    10145.65     93.44 o
   7   3   5       46.96       46.99      7.50 o
   8   3   5        7.59       13.01     10.83 o
   9   3   5       86.15       97.94     14.26 o
  10   3   5     2620.37     2611.37     47.88 o
  11   3   5      630.78      664.96     57.69 o
 -12   4   5      745.03      798.28     42.25 o
 -11   4   5     1488.31     1477.96     52.36 o
 -10   4   5       51.22       65.97     19.51 o
  -9   4   5        7.52       21.56     23.38 o
  -8   4   5      163.71      153.70     16.75 o
  -7   4   5     5005.35     4934.26     96.39 o
  -6   4   5       32.05       26.49      7.56 o
  -5   4   5     1607.11     1585.37     33.83 o
  -4   4   5     2781.36     2703.84     38.54 o
  -3   4   5     2587.89     2461.68     28.35 o
  -2   4   5     3744.58     3779.45     40.89 o
  -1   4   5      939.52      872.30     18.06 o
   0   4   5      424.84      424.95      8.83 o
   1   4   5       73.65       80.69      3.20 o
   2   4   5     6855.20     6774.46     57.40 o
   3   4   5     1294.18     1265.18     14.52 o
   4   4   5      121.46      125.15      5.40 o
   5   4   5      130.14      136.04      6.91 o
   6   4   5     1033.57     1021.61     19.34 o
   7   4   5     1026.07     1005.75     20.45 o
   8   4   5       29.43       21.31     11.50 o
   9   4   5       21.12       26.17     16.83 o
  10   4   5      126.64      129.71     16.76 o
 -12   5   5      122.76      147.39     28.53 o
 -11   5   5      348.42      352.88     31.27 o
 -10   5   5     2150.70     2116.55     60.73 o
  -9   5   5     2429.10     2434.58     62.47 o
  -8   5   5     1874.62     1837.58     49.79 o
  -7   5   5      281.47      321.09     24.59 o
  -6   5   5     1379.48     1266.66     28.49 o
  -5   5   5     9253.51     8926.77    115.94 o
  -4   5   5       18.61       24.91      6.14 o
  -3   5   5    10636.62    10465.71    133.17 o
  -2   5   5      590.57      600.70     10.90 o
  -1   5   5      465.71      471.55     16.29 o
   0   5   5     1705.85     1653.07     19.98 o
   1   5   5     1363.64     1444.53     18.83 o
   2   5   5      518.89      570.06      9.42 o
   3   5   5       75.52       84.51      7.86 o
   4   5   5     9175.94     9003.61     88.32 o
   5   5   5     2894.50     2825.12     39.11 o
   6   5   5     2199.57     2147.21     30.57 o
   7   5   5      109.47      110.48     12.26 o
   8   5   5       22.78       26.87     12.15 o
   9   5   5     2348.78     2284.79     43.24 o
  10   5   5       55.80       27.28     15.57 o
 -11   6   5      224.34      239.95     31.88 o
 -10   6   5       13.79        3.22     20.83 o
  -9   6   5      578.97      545.64     31.70 o
  -8   6   5      138.14      107.06     18.83 o
  -7   6   5      547.80      512.46     28.54 o
  -6   6   5     2005.65     1985.10     49.37 o
  -5   6   5     1136.40     1151.66     22.78 o
  -4   6   5     2159.39     2127.05     33.57 o
  -3   6   5     2971.93     2923.98     56.67 o
  -2   6   5      192.55      180.28     10.18 o
  -1   6   5     3202.25     3268.49     40.14 o
   0   6   5     3738.12     3659.17     33.98 o
   1   6   5     4813.31     4691.16     53.54 o
   2   6   5     1336.19     1346.75     20.94 o
   3   6   5      657.79      680.33     13.97 o
   4   6   5      784.91      819.68     16.43 o
   5   6   5      278.73      276.94     11.95 o
   6   6   5      249.55      246.07     13.35 o
   7   6   5      570.48      581.95     25.46 o
   8   6   5     3235.51     3194.34     52.36 o
   9   6   5      478.49      461.60     21.53 o
  10   6   5      178.32      174.11     18.71 o
 -11   7   5       68.32       62.85     26.28 o
 -10   7   5     1314.85     1303.97     53.22 o
  -9   7   5     1974.60     1999.87     60.50 o
  -8   7   5     3177.63     3212.27     77.03 o
  -7   7   5      220.70      221.26     33.70 o
  -6   7   5      101.32       92.81     16.10 o
  -5   7   5     1139.60     1102.07     36.27 o
  -4   7   5     2866.12     2762.78     88.66 o
  -3   7   5      870.54      923.49     23.06 o
  -2   7   5      756.86      688.49     19.30 o
  -1   7   5    14321.19    13895.90    161.54 o
   0   7   5     5175.85     5134.46     54.88 o
   1   7   5      366.74      338.45     11.00 o
   2   7   5     3059.57     2908.70     38.36 o
   3   7   5     1574.52     1495.46     24.64 o
   4   7   5       26.88       44.96     11.00 o
   5   7   5      336.86      334.87     15.52 o
   6   7   5      429.05      398.24     17.48 o
   7   7   5        7.34       22.03     13.87 o
   8   7   5     1226.11     1191.40     43.22 o
   9   7   5      767.64      735.67     27.25 o
 -10   8   5      147.90      134.57     28.06 o
  -9   8   5      399.91      402.66     32.31 o
  -8   8   5     2010.38     1968.48     60.07 o
  -7   8   5     1442.97     1413.96     48.27 o
  -6   8   5     2594.68     2601.07     65.25 o
  -5   8   5     1774.02     1791.12     50.62 o
  -4   8   5       31.45       43.22     14.52 o
  -3   8   5       83.04      114.77     15.87 o
  -2   8   5     1292.31     1310.81     29.12 o
  -1   8   5       56.63       68.08      6.45 o
   0   8   5     1849.08     1828.49     24.25 o
   1   8   5     2236.41     2150.73     32.38 o
   2   8   5     1413.88     1371.07     23.58 o
   3   8   5     8086.33     7759.50     91.08 o
   4   8   5      124.15      120.14     10.30 o
   5   8   5        6.05       11.05      9.22 o
   6   8   5     1080.81     1060.49     28.33 o
   7   8   5     4792.59     4852.74     82.15 o
   8   8   5       35.86       50.08     20.39 o
   9   8   5      696.33      649.53     25.63 o
 -10   9   5      623.10      529.27     47.97 o
  -9   9   5      455.63      513.55     55.56 o
  -8   9   5      469.03      456.81     53.13 o
  -7   9   5        0.72       25.34     20.99 o
  -6   9   5        5.29        8.52     18.83 o
  -5   9   5     1432.21     1488.27     49.15 o
  -4   9   5      507.01      499.31     28.33 o
  -3   9   5      144.24      153.86     29.75 o
  -2   9   5       38.90       41.66     15.44 o
  -1   9   5      565.89      570.75     15.04 o
   0   9   5       96.86       95.16     10.61 o
   1   9   5     1249.91     1249.83     32.23 o
   2   9   5      768.80      780.73     23.85 o
   3   9   5      113.93      116.44     10.53 o
   4   9   5     2482.59     2422.74     37.52 o
   5   9   5       13.35       15.58     11.71 o
   6   9   5       45.99       50.99     15.02 o
   7   9   5      448.35      439.50     27.45 o
   8   9   5        1.95      -17.49     18.72 o
  -9  10   5       34.64       67.14     28.15 o
  -8  10   5      296.51      251.91     31.46 o
  -7  10   5      147.85      119.59     26.09 o
  -6  10   5      881.43      937.78     45.66 o
  -5  10   5     2435.95     2415.31     67.17 o
  -4  10   5     1833.00     1905.02     57.74 o
  -3  10   5      959.09      975.83     41.43 o
  -2  10   5      254.63      281.10     43.11 o
  -1  10   5     1520.75     1548.76     30.27 o
   0  10   5     1501.47     1489.13     26.33 o
   1  10   5     3680.84     3606.64     67.75 o
   2  10   5      430.97      395.25     15.37 o
   3  10   5      238.12      228.84     13.51 o
   4  10   5        2.07       11.79     11.79 o
   5  10   5        8.88        3.15     13.96 o
   6  10   5       20.29       19.32     16.10 o
   7  10   5      678.61      663.47     29.09 o
  -8  11   5       55.48       33.67     34.92 o
  -7  11   5       17.63       10.53     25.22 o
  -6  11   5     1370.85     1446.08     57.49 o
  -5  11   5      813.00      804.80     42.45 o
  -4  11   5     1458.25     1463.26     56.47 o
  -3  11   5     2572.97     2482.14     69.34 o
  -2  11   5       54.36       89.26     22.11 o
  -1  11   5       13.08       36.03     10.84 o
   0  11   5       14.36       15.15     11.34 o
   1  11   5      301.23      298.85     16.39 o
   2  11   5       88.07       81.90     11.71 o
   3  11   5      346.23      341.05     18.09 o
   4  11   5      409.63      403.79     19.96 o
   5  11   5     1046.50     1081.83     35.54 o
   6  11   5      489.54      472.70     25.65 o
  -6  12   5     1248.35     1163.53     56.66 o
  -5  12   5      922.81      972.88     52.17 o
  -4  12   5      752.49      733.08     42.25 o
  -3  12   5       89.31       73.53     25.55 o
  -2  12   5      121.49      153.03     51.62 o
  -1  12   5      645.76      658.89     23.93 o
   0  12   5      410.01      407.06     19.20 o
   1  12   5      418.05      422.83     22.62 o
   2  12   5     2798.47     2788.50     48.50 o
   3  12   5       14.32       13.00     13.96 o
   4  12   5      927.79      947.44     34.54 o
   5  12   5      114.10      111.66     19.46 o
  -5  13   5       33.66       23.78     66.19 o
  -4  13   5      112.80       89.02     43.11 o
  -3  13   5        3.45       13.06     25.76 o
  -2  13   5     1064.14     1201.73     81.98 o
  -1  13   5      337.87      332.81     38.56 o
   0  13   5     1324.92     1331.42     37.02 o
   1  13   5      400.45      420.46     23.39 o
   2  13   5       90.17      103.78     16.90 o
   3  13   5       14.42       10.34     22.18 o
 -12   0   6     3652.51     3610.05    122.06 o
 -11   0   6     1176.23     1266.71     63.15 o
 -10   0   6      107.75      109.30     25.50 o
  -9   0   6      247.75      257.47     25.50 o
  -8   0   6     3902.33     3746.75     91.09 o
  -7   0   6      695.42      713.46     25.27 o
  -6   0   6     3952.41     3932.21     79.08 o
  -5   0   6      874.51      821.84     26.18 o
  -4   0   6     8943.40     8721.75    161.76 o
  -3   0   6      244.12      248.97     18.22 o
  -2   0   6     5398.70     5405.67    136.02 o
  -1   0   6      120.11      119.32      6.66 o
   0   0   6    15162.28    14926.21    207.80 o
   1   0   6     9803.17     9943.11    146.07 o
   2   0   6     7471.25     7593.90     96.42 o
   3   0   6     8479.21     8808.07    118.32 o
   4   0   6    14310.44    14501.10    204.31 o
   5   0   6      761.09      762.38     29.55 o
   6   0   6     3302.76     3346.34     57.16 o
   7   0   6      777.07      769.64     32.84 o
   8   0   6      149.06      159.32     19.45 o
   9   0   6     2901.05     2937.13     70.40 o
  10   0   6      603.26      553.72     33.05 o
 -12   1   6     1263.81     1287.18     50.24 o
 -11   1   6      218.15      205.40     23.62 o
 -10   1   6       20.91       39.45     16.30 o
  -9   1   6      344.48      293.53     19.31 o
  -8   1   6     2744.42     2734.11     45.08 o
  -7   1   6      413.82      459.34     17.33 o
  -6   1   6      820.98      831.20     14.53 o
  -5   1   6     1420.63     1355.71     19.69 o
  -4   1   6     9016.08     9026.06    133.09 o
  -3   1   6     1435.43     1502.69     27.81 o
  -2   1   6      307.50      312.63     13.95 o
  -1   1   6       35.31       41.06      2.73 o
   0   1   6     6185.24     6594.35     66.96 o
   1   1   6     1202.11     1157.37     16.83 o
   2   1   6      305.90      341.39      7.17 o
   3   1   6      382.26      398.96      9.85 o
   4   1   6        5.07        2.16      4.54 o
   5   1   6     1152.19     1151.57     18.55 o
   6   1   6      134.82      131.42      9.87 o
   7   1   6      176.57      170.86     13.31 o
   8   1   6      551.65      512.00     22.67 o
   9   1   6        3.57       11.10     12.78 o
  10   1   6       90.59       69.54     15.71 o
 -12   2   6       52.50       71.96     23.68 o
 -11   2   6     2120.09     2193.50     60.10 o
 -10   2   6      414.98      375.85     24.26 o
  -9   2   6      675.87      696.49     29.84 o
  -8   2   6      900.72      832.58     44.63 o
  -7   2   6      639.71      631.88     20.52 o
  -6   2   6    14582.03    14446.58    203.88 o
  -5   2   6     5740.16     5493.83     62.60 o
  -4   2   6     4775.18     4709.45     70.33 o
  -3   2   6      150.90      153.85      7.69 o
  -2   2   6     1906.31     1967.77     30.15 o
  -1   2   6     6547.93     6558.98     66.51 o
   0   2   6      210.55      212.75      6.79 o
   1   2   6     8213.34     8299.80     90.90 o
   2   2   6      406.70      399.11      7.25 o
   3   2   6     7079.55     7064.48     68.68 o
   4   2   6     3098.72     3108.98     35.72 o
   5   2   6      116.11      132.23      7.46 o
   6   2   6     3253.61     3191.83     39.31 o
   7   2   6      502.62      494.70     15.27 o
   8   2   6     7165.23     7107.29     95.78 o
   9   2   6       45.91       44.82     13.53 o
  10   2   6      305.23      305.66     19.55 o
 -12   3   6        2.02        0.71     22.52 o
 -11   3   6      301.40      294.65     26.34 o
 -10   3   6      877.71      870.69     65.28 o
  -9   3   6       62.79       60.13     15.67 o
  -8   3   6       91.84       82.05     13.72 o
  -7   3   6       46.78       61.39      8.97 o
  -6   3   6      813.48      783.06     19.62 o
  -5   3   6       61.24       56.67      6.15 o
  -4   3   6       12.02       14.07      3.80 o
  -3   3   6       22.64       40.97      9.32 o
  -2   3   6     5199.08     5129.62     70.74 o
  -1   3   6      918.39      899.15     12.68 o
   0   3   6     2307.59     2264.70     35.32 o
   1   3   6        4.41       10.41      3.33 o
   2   3   6     5072.72     5188.13     49.78 o
   3   3   6      154.96      148.33      6.30 o
   4   3   6      126.45      125.44      6.70 o
   5   3   6      927.77      908.76     16.28 o
   6   3   6      521.98      534.82     14.29 o
   7   3   6      502.98      504.61     14.59 o
   8   3   6      138.98      143.26     13.84 o
   9   3   6      113.63      114.76     15.27 o
  10   3   6      259.52      254.37     19.53 o
 -12   4   6      223.37      240.03     29.16 o
 -11   4   6     2800.82     2723.66     70.83 o
 -10   4   6      714.36      717.85     37.13 o
  -9   4   6      130.74      119.72     20.34 o
  -8   4   6     1088.92     1102.61     35.41 o
  -7   4   6      939.90      893.93     25.32 o
  -6   4   6      939.96      877.82     21.94 o
  -5   4   6     5029.54     4818.52     87.87 o
  -4   4   6     5206.69     5167.56     67.17 o
  -3   4   6       38.30       39.42      5.43 o
  -2   4   6     5634.65     5461.88     69.74 o
  -1   4   6     9149.34     8806.97    108.86 o
   0   4   6      952.89      938.83     27.70 o
   1   4   6    14333.25    14277.29    130.03 o
   2   4   6     1547.60     1595.54     19.14 o
   3   4   6      594.96      597.17     10.33 o
   4   4   6      184.71      178.72      6.75 o
   5   4   6       54.27       51.59      6.33 o
   6   4   6      388.45      399.25     14.21 o
   7   4   6      141.02      152.42     10.74 o
   8   4   6     1697.30     1639.50     42.68 o
   9   4   6       45.05       46.83     14.32 o
  10   4   6     2582.37     2675.32     52.15 o
 -12   5   6      437.24      441.25     52.83 o
 -11   5   6        6.75       19.58     22.22 o
 -10   5   6      110.47      109.21     21.85 o
  -9   5   6     2300.37     2325.19     84.41 o
  -8   5   6      472.07      448.95     24.89 o
  -7   5   6     3034.18     3078.77     53.43 o
  -6   5   6       24.00       23.04      9.20 o
  -5   5   6     1850.27     1807.61     35.32 o
  -4   5   6       25.24       43.37     13.48 o
  -3   5   6    10810.05    10575.11    119.35 o
  -2   5   6      126.72      129.46      7.72 o
  -1   5   6     1006.88      987.34     23.30 o
   0   5   6     2594.11     2613.30     35.50 o
   1   5   6      867.70      853.14     10.74 o
   2   5   6     4800.95     4809.81     48.28 o
   3   5   6     2206.44     2191.27     28.73 o
   4   5   6     1067.38     1027.84     17.75 o
   5   5   6      291.27      291.56     11.93 o
   6   5   6     5213.92     5101.79     64.36 o
   7   5   6       54.11       52.72     11.82 o
   8   5   6      222.46      208.61     15.81 o
   9   5   6      172.25      197.53     18.76 o
  10   5   6      753.92      776.84     33.34 o
 -11   6   6      245.22      235.48     28.79 o
 -10   6   6      413.59      432.22     31.11 o
  -9   6   6       82.53       44.13     21.56 o
  -8   6   6      302.26      287.30     23.14 o
  -7   6   6       16.77        9.51     14.26 o
  -6   6   6     4303.59     4123.55     84.78 o
  -5   6   6      125.67      140.57     11.28 o
  -4   6   6     4526.44     4514.94     71.08 o
  -3   6   6      501.36      509.25     16.96 o
  -2   6   6      627.90      616.51     15.39 o
  -1   6   6      999.84      960.49     22.05 o
   0   6   6     1269.79     1242.78     19.19 o
   1   6   6     2775.20     2798.53     32.14 o
   2   6   6      203.52      186.67      8.27 o
   3   6   6     1905.79     1885.11     28.02 o
   4   6   6     1135.92     1116.57     21.37 o
   5   6   6      212.37      202.96     11.31 o
   6   6   6      885.39      832.40     21.57 o
   7   6   6      754.21      730.17     24.81 o
   8   6   6      425.73      391.58     27.52 o
   9   6   6      650.57      623.84     24.64 o
 -11   7   6      364.07      389.42     33.61 o
 -10   7   6      665.94      659.48     37.33 o
  -9   7   6     1441.54     1484.69     51.91 o
  -8   7   6      958.36      897.09     97.77 o
  -7   7   6      361.13      340.74     43.11 o
  -6   7   6      144.32      123.91     17.35 o
  -5   7   6      192.21      214.64     18.88 o
  -4   7   6     1163.17     1163.97     27.66 o
  -3   7   6     1183.92     1158.87     26.95 o
  -2   7   6     1486.59     1447.58     30.14 o
  -1   7   6     3294.60     3189.32     53.77 o
   0   7   6      101.84      108.78      7.92 o
   1   7   6      540.59      502.29     16.75 o
   2   7   6      120.58      131.38      8.15 o
   3   7   6     1413.47     1368.35     23.65 o
   4   7   6     2938.53     2849.83     40.16 o
   5   7   6      654.67      637.45     18.86 o
   6   7   6      779.52      772.60     24.53 o
   7   7   6       84.74       79.33     15.42 o
   8   7   6       49.95       41.02     19.96 o
   9   7   6       68.95       43.79     16.05 o
 -10   8   6      221.19      220.62     29.66 o
  -9   8   6      136.80      145.16     34.01 o
  -8   8   6      479.22      456.44     31.38 o
  -7   8   6       83.22       61.93     19.88 o
  -6   8   6     3851.70     3784.20     84.54 o
  -5   8   6       90.48       85.24     17.39 o
  -4   8   6      953.36      880.13     34.75 o
  -3   8   6       94.38       83.42     11.24 o
  -2   8   6      770.96      795.36     23.79 o
  -1   8   6      264.20      264.47     23.98 o
   0   8   6       97.30       92.66      7.39 o
   1   8   6      866.70      878.20     22.82 o
   2   8   6        9.47        6.41      7.08 o
   3   8   6     2413.85     2342.29     41.09 o
   4   8   6       54.23       57.63     10.26 o
   5   8   6      113.64      115.18     11.49 o
   6   8   6     1695.93     1649.78     35.24 o
   7   8   6       16.32       18.06     15.42 o
   8   8   6     1073.03     1079.38     36.91 o
  -9   9   6      366.38      398.74     33.97 o
  -8   9   6     1280.89     1287.63     52.44 o
  -7   9   6      164.47      154.35     24.80 o
  -6   9   6      441.30      468.57     31.27 o
  -5   9   6       71.73       60.20     33.40 o
  -4   9   6     1232.27     1246.03     82.89 o
  -3   9   6       55.93       90.96     20.34 o
  -2   9   6     6116.04     6164.10    124.09 o
  -1   9   6      773.19      745.74     24.45 o
   0   9   6      746.01      725.19     17.93 o
   1   9   6     1149.53     1136.52     19.66 o
   2   9   6     5863.24     5739.80     70.59 o
   3   9   6       26.64       23.73      9.34 o
   4   9   6     1200.47     1230.33     26.29 o
   5   9   6     3146.51     3114.91     51.23 o
   6   9   6      266.88      268.51     38.10 o
   7   9   6     1860.60     1851.49     44.96 o
  -9  10   6      678.25      717.95     51.62 o
  -8  10   6      584.55      664.82     41.23 o
  -7  10   6      219.62      246.33     29.39 o
  -6  10   6      318.85      319.23     29.59 o
  -5  10   6      301.33      334.14     33.70 o
  -4  10   6      118.70      126.92     38.56 o
  -3  10   6      379.95      394.10     57.99 o
  -2  10   6     2782.24     2744.45     70.42 o
  -1  10   6     1282.04     1325.63     47.66 o
   0  10   6        9.89       15.12     11.71 o
   1  10   6      824.70      804.44     17.89 o
   2  10   6      185.73      214.45     12.70 o
   3  10   6       36.83       39.38     10.68 o
   4  10   6      308.79      320.39     23.14 o
   5  10   6       13.03       16.00     13.40 o
   6  10   6      105.48      107.65     17.83 o
   7  10   6      104.67       82.49     18.49 o
  -7  11   6      719.46      819.75     59.51 o
  -6  11   6      249.50      275.49     44.63 o
  -5  11   6       53.00       74.32     24.62 o
  -4  11   6     2222.78     2268.00     68.05 o
  -3  11   6     2885.36     2811.20    139.06 o
  -2  11   6      571.20      598.88     37.65 o
  -1  11   6     1809.91     1760.93     58.35 o
   0  11   6       61.93       73.03     22.46 o
   1  11   6       85.74       85.25     12.92 o
   2  11   6      673.34      650.98     18.69 o
   3  11   6      996.97     1057.89     29.10 o
   4  11   6      331.72      332.35     18.91 o
   5  11   6      724.09      759.81     30.58 o
  -6  12   6      665.99      698.35     43.14 o
  -5  12   6      157.27      155.49     29.39 o
  -4  12   6       38.90      139.12     73.48 o
  -3  12   6      150.65      129.09     27.87 o
  -2  12   6       96.82      143.16     27.24 o
  -1  12   6      164.58      148.02     27.67 o
   0  12   6      639.91      679.38     40.99 o
   1  12   6      253.65      244.10     17.27 o
   2  12   6     1153.34     1149.23     29.78 o
   3  12   6        4.34        4.39     13.70 o
   4  12   6       12.91       22.80     15.78 o
  -4  13   6      521.17      521.95     40.78 o
  -3  13   6     1720.49     1770.88     66.77 o
  -2  13   6      747.50      699.28     43.34 o
  -1  13   6      941.53     1103.36     81.98 o
   0  13   6     1759.64     1913.42    100.19 o
   1  13   6      212.54      249.96     40.08 o
   2  13   6       89.90       86.69     24.15 o
 -12   1   7      187.65      148.65     24.43 o
 -11   1   7      919.06      887.70     39.50 o
 -10   1   7      218.90      246.77     20.60 o
  -9   1   7     4070.80     4019.93     81.37 o
  -8   1   7     2549.99     2528.05     46.69 o
  -7   1   7     2515.60     2485.56     32.38 o
  -6   1   7     1634.24     1573.84     21.86 o
  -5   1   7       66.85       63.02     16.20 o
  -4   1   7     6849.02     6678.31    101.44 o
  -3   1   7      965.32      924.21     39.17 o
  -2   1   7    23860.27    22965.71    713.21 o
  -1   1   7      983.83      999.56     13.25 o
   0   1   7     6691.91     6781.40     71.29 o
   1   1   7       51.71       53.39      4.73 o
   2   1   7      375.72      389.25     12.15 o
   3   1   7       59.75       71.30      4.78 o
   4   1   7     2695.83     2719.22     35.34 o
   5   1   7     3837.06     3906.65     57.74 o
   6   1   7      483.84      476.06     13.88 o
   7   1   7     3516.65     3539.35     44.55 o
   8   1   7      834.88      790.28     23.04 o
   9   1   7        0.43        3.47     13.29 o
  10   1   7     1019.88     1076.23     43.35 o
 -12   2   7       28.64       27.40     21.53 o
 -11   2   7      140.38      156.28     22.28 o
 -10   2   7      776.13      706.32     33.05 o
  -9   2   7      792.91      774.69     30.68 o
  -8   2   7      668.38      676.97     25.72 o
  -7   2   7      761.95      758.08     19.11 o
  -6   2   7     1352.18     1354.87     23.34 o
  -5   2   7      212.99      213.70     10.73 o
  -4   2   7      457.37      489.37     14.43 o
  -3   2   7       83.51       78.97     10.03 o
  -2   2   7     1393.81     1368.87     21.60 o
  -1   2   7      471.72      499.56     11.56 o
   0   2   7      676.69      654.24     14.55 o
   1   2   7       57.46       35.93      5.68 o
   2   2   7      741.51      786.43     13.85 o
   3   2   7       81.78       99.70      5.44 o
   4   2   7        1.72       10.33      5.13 o
   5   2   7       45.39       50.70      6.61 o
   6   2   7     1496.34     1483.13     21.83 o
   7   2   7      394.41      389.72     12.74 o
   8   2   7      140.28      145.92     14.05 o
   9   2   7      217.26      212.12     17.05 o
  10   2   7      675.29      625.07     33.42 o
 -12   3   7       70.11       61.97     23.69 o
 -11   3   7      830.06      861.66     41.00 o
 -10   3   7     1003.87     1050.56     39.70 o
  -9   3   7     3641.68     3455.96     78.94 o
  -8   3   7      328.76      329.36     19.08 o
  -7   3   7     3546.99     3454.82     56.76 o
  -6   3   7     4696.31     4548.18     61.28 o
  -5   3   7      759.19      782.25     16.43 o
  -4   3   7     2898.50     2892.62     40.01 o
  -3   3   7      851.21      855.25     13.62 o
  -2   3   7      347.06      382.93     12.26 o
  -1   3   7    21237.00    20427.22    219.89 o
   0   3   7     3042.25     2927.74     40.60 o
   1   3   7      113.66      135.77     12.36 o
   2   3   7     1295.22     1347.05     16.71 o
   3   3   7    20927.58    20737.54    208.80 o
   4   3   7      204.78      239.06      8.62 o
   5   3   7     4677.71     4551.88     51.31 o
   6   3   7     1078.80     1050.18     25.98 o
   7   3   7       15.04       12.90      8.26 o
   8   3   7      203.79      171.32     14.98 o
   9   3   7       97.87       99.19     15.45 o
  10   3   7      937.52      906.23     31.63 o
 -12   4   7      751.48      849.19     45.94 o
 -11   4   7       72.28       58.28     44.33 o
 -10   4   7      166.56      147.85     30.36 o
  -9   4   7      393.50      409.10     24.43 o
  -8   4   7      225.31      205.73     17.97 o
  -7   4   7      201.93      216.18     13.15 o
  -6   4   7       30.85       42.66      8.85 o
  -5   4   7     4090.32     4063.40     72.41 o
  -4   4   7     2052.25     1872.92     32.20 o
  -3   4   7       67.87       72.34      6.63 o
  -2   4   7      185.04      168.20      8.19 o
  -1   4   7     4301.09     4136.87     66.88 o
   0   4   7     1351.90     1355.51     29.10 o
   1   4   7      638.60      655.99     13.76 o
   2   4   7      611.43      579.67      9.52 o
   3   4   7      513.28      521.13     11.02 o
   4   4   7      153.66      144.15      7.28 o
   5   4   7       30.76       26.33      6.96 o
   6   4   7      199.57      185.05     10.62 o
   7   4   7     1346.11     1343.16     29.92 o
   8   4   7       19.25       21.91     12.71 o
   9   4   7      689.06      644.14     28.84 o
 -11   5   7       72.97       63.42     29.15 o
 -10   5   7      215.67      206.40     24.03 o
  -9   5   7     1044.49     1023.50     39.44 o
  -8   5   7       58.00       44.49     15.63 o
  -7   5   7     6143.17     6153.62     94.96 o
  -6   5   7      279.89      301.85     35.22 o
  -5   5   7       31.48       45.46      8.85 o
  -4   5   7      438.85      458.35     14.69 o
  -3   5   7     5214.14     5025.73     66.48 o
  -2   5   7     8684.28     8378.28    120.78 o
  -1   5   7       44.09       48.67      6.84 o
   0   5   7     2109.62     2021.36     31.54 o
   1   5   7     2534.08     2392.03     31.24 o
   2   5   7      217.66      198.20      8.65 o
   3   5   7      412.79      420.44     12.32 o
   4   5   7       40.10       41.76      7.14 o
   5   5   7     4113.85     4063.88     52.71 o
   6   5   7       36.08       36.43      9.62 o
   7   5   7     1463.29     1465.95     32.11 o
   8   5   7       40.68       34.02     13.48 o
   9   5   7      243.82      192.56     17.69 o
 -11   6   7      915.86      878.31     76.82 o
 -10   6   7      787.56      873.65     57.08 o
  -9   6   7       11.19       11.52     36.13 o
  -8   6   7     1217.89     1234.38     41.97 o
  -7   6   7      685.65      688.98     31.07 o
  -6   6   7     2573.37     2574.20     51.84 o
  -5   6   7      829.39      798.55     31.48 o
  -4   6   7      139.63      144.11     11.27 o
  -3   6   7     2343.80     2297.72     35.71 o
  -2   6   7      721.48      686.29     17.47 o
  -1   6   7      151.67      158.65      9.53 o
   0   6   7      214.43      209.81     10.50 o
   1   6   7    10368.55    10028.11    111.53 o
   2   6   7     1081.54     1074.10     20.07 o
   3   6   7     1940.38     1868.85     28.15 o
   4   6   7     1135.48     1145.73     21.87 o
   5   6   7     1363.26     1345.76     25.45 o
   6   6   7        1.75       -2.17      9.23 o
   7   6   7      815.11      785.87     28.13 o
   8   6   7     1125.61     1176.56     31.83 o
   9   6   7       46.85       36.46     15.55 o
 -10   7   7       66.58       58.83     38.86 o
  -9   7   7     2375.61     2440.49     83.80 o
  -8   7   7     2254.97     2317.56     61.53 o
  -7   7   7      283.58      289.55     22.90 o
  -6   7   7      144.18      153.26     18.59 o
  -5   7   7        0.57       -1.69     13.66 o
  -4   7   7     1994.15     1985.99     39.24 o
  -3   7   7     1833.17     1752.98     37.39 o
  -2   7   7     3259.20     3159.36     54.27 o
  -1   7   7       42.65       35.75      7.94 o
   0   7   7     3361.50     3222.41     47.50 o
   1   7   7      367.93      369.50     13.41 o
   2   7   7        8.70        6.50      6.30 o
   3   7   7     1193.33     1195.73     23.86 o
   4   7   7     1093.56     1039.27     21.92 o
   5   7   7      629.61      588.97     21.50 o
   6   7   7        8.96       17.18     10.50 o
   7   7   7      378.85      353.90     21.87 o
   8   7   7     2141.95     2051.85     41.97 o
 -10   8   7      205.13      206.31     29.22 o
  -9   8   7      134.41      125.18     24.51 o
  -8   8   7      230.43      312.52     35.52 o
  -7   8   7      506.52      542.44     38.86 o
  -6   8   7     1605.45     1561.64    104.75 o
  -5   8   7     3283.32     3154.75     90.78 o
  -4   8   7     6177.64     5999.75    154.24 o
  -3   8   7        9.60       18.92     10.09 o
  -2   8   7        3.80        7.18      9.57 o
  -1   8   7      458.76      436.94     19.69 o
   0   8   7     4734.14     4659.67     76.60 o
   1   8   7      539.01      569.60     20.51 o
   2   8   7     1788.10     1779.97     30.68 o
   3   8   7      453.58      442.07     20.89 o
   4   8   7        7.58       20.84      9.09 o
   5   8   7     2339.99     2348.70     37.77 o
   6   8   7      812.34      806.15     26.14 o
   7   8   7      169.06      159.31     17.75 o
   8   8   7      840.44      867.59     34.29 o
  -9   9   7      298.93      251.19     49.49 o
  -8   9   7      214.17      245.46     41.90 o
  -7   9   7     1425.65     1416.49     66.19 o
  -6   9   7       48.30       79.46     21.10 o
  -5   9   7      278.22      263.95     24.62 o
  -4   9   7      999.71      971.91     47.67 o
  -3   9   7      564.33      585.75     31.54 o
  -2   9   7     1377.14     1393.69     34.39 o
  -1   9   7       88.48       91.17     13.24 o
   0   9   7       45.95       49.85     12.34 o
   1   9   7      362.58      370.91     19.08 o
   2   9   7       29.46       38.25      8.16 o
   3   9   7      170.48      180.22     11.72 o
   4   9   7      174.32      168.09     12.64 o
   5   9   7      613.44      580.00     22.78 o
   6   9   7        4.58       12.17     14.58 o
   7   9   7      902.64      909.88     33.66 o
  -8  10   7      383.16      447.07     68.62 o
  -7  10   7      742.20      715.02     40.03 o
  -6  10   7     1279.46     1319.30     51.82 o
  -5  10   7      133.43      175.34     25.05 o
  -4  10   7      728.14      721.93     39.44 o
  -3  10   7      403.40      411.29     30.05 o
  -2  10   7      629.73      637.41     88.35 o
  -1  10   7       18.34       11.38     40.69 o
   0  10   7     1590.27     1590.73     39.37 o
   1  10   7     1768.36     1744.46     45.26 o
   2  10   7     3597.77     3554.25     47.76 o
   3  10   7      708.44      729.34     20.75 o
   4  10   7      162.21      162.96     21.04 o
   5  10   7      267.29      290.67     17.92 o
   6  10   7      921.65      938.42     33.15 o
  -7  11   7      722.79      778.44     46.76 o
  -6  11   7     1364.11     1354.83     82.89 o
  -5  11   7      329.97      423.09     34.39 o
  -4  11   7      123.55      126.11     26.10 o
  -3  11   7       40.23       63.83     23.80 o
  -2  11   7       34.34       58.18     23.40 o
  -1  11   7        8.67       28.23     22.22 o
   0  11   7      156.24      158.69     26.96 o
   1  11   7      385.08      415.96     38.79 o
   2  11   7      890.55      858.89     26.12 o
   3  11   7     1236.64     1233.52     28.94 o
   4  11   7       69.88       65.47     14.03 o
   5  11   7      353.35      337.27     20.95 o
  -5  12   7     2285.04     2360.02     74.22 o
  -4  12   7       45.64       40.48     26.28 o
  -3  12   7     1312.18     1340.43     79.85 o
  -2  12   7      164.81      157.41     36.74 o
  -1  12   7      805.44      897.63     49.86 o
   0  12   7       43.61       49.58     25.85 o
   1  12   7     3853.11     4063.76    101.29 o
   2  12   7       40.73       48.58     41.90 o
   3  12   7      503.41      542.78     24.60 o
  -2  13   7      194.54      222.37     33.66 o
  -1  13   7      196.17      255.78     39.77 o
   0  13   7       28.56       56.47     41.90 o
 -12   0   8     1594.78     1602.51     75.30 o
 -11   0   8     1541.69     1618.91     69.83 o
 -10   0   8     1531.51     1496.85     60.72 o
  -9   0   8      173.60      202.82     23.08 o
  -8   0   8        0.37       17.00     14.57 o
  -7   0   8     9508.73     9502.42    144.39 o
  -6   0   8     1340.76     1347.04     39.07 o
  -5   0   8    11710.98    11422.46    211.65 o
  -4   0   8     2719.08     2553.84     55.57 o
  -3   0   8      808.83      757.84     35.22 o
  -2   0   8     4426.11     4166.29    111.73 o
  -1   0   8       41.91       36.37      6.28 o
   0   0   8     6821.92     6863.14    140.27 o
   1   0   8      308.01      354.19     21.79 o
   2   0   8    29095.00    28558.14    411.95 o
   3   0   8      197.30      204.61      9.78 o
   4   0   8     4674.55     4639.07     71.84 o
   5   0   8      184.20      201.17     19.36 o
   6   0   8     1046.46     1038.84     27.76 o
   7   0   8      708.68      677.85     33.74 o
   8   0   8     1132.32     1173.65     58.93 o
   9   0   8      516.90      463.51     23.99 o
 -12   1   8        5.45      -18.41     20.56 o
 -11   1   8     2803.66     2765.09     67.41 o
 -10   1   8      362.97      382.00     22.97 o
  -9   1   8      521.97      538.87     25.76 o
  -8   1   8       23.91       33.37      9.89 o
  -7   1   8     1324.20     1312.99     24.40 o
  -6   1   8     1181.90     1224.88     21.51 o
  -5   1   8       60.74       49.91      9.07 o
  -4   1   8     1134.21     1035.48     24.73 o
  -3   1   8      321.32      287.03     21.25 o
  -2   1   8     2254.89     2301.29     45.05 o
  -1   1   8     1765.49     1765.75     23.82 o
   0   1   8      223.48      244.50      9.69 o
   1   1   8      183.68      194.84      9.24 o
   2   1   8       65.12       66.14      7.22 o
   3   1   8      383.11      396.86      8.87 o
   4   1   8      153.17      163.86      9.28 o
   5   1   8     1203.73     1184.01     21.28 o
   6   1   8       57.33       61.05      8.44 o
   7   1   8        3.38        0.42      8.13 o
   8   1   8        0.14       -8.37      9.78 o
   9   1   8     1981.18     1995.82     55.18 o
 -12   2   8     1583.37     1480.57     52.38 o
 -11   2   8      177.03      156.51     21.66 o
 -10   2   8     1263.57     1301.52     41.21 o
  -9   2   8      694.97      701.11     59.81 o
  -8   2   8      267.57      288.20     14.86 o
  -7   2   8      220.81      224.63     12.02 o
  -6   2   8     1118.94     1150.88     26.16 o
  -5   2   8     4872.57     4698.89     72.24 o
  -4   2   8     2748.10     2659.89     44.05 o
  -3   2   8    11883.48    11341.47    159.98 o
  -2   2   8     2327.11     2241.12     37.98 o
  -1   2   8      165.67      137.86      9.90 o
   0   2   8     5931.54     5865.67     75.52 o
   1   2   8     4846.24     4784.94     63.28 o
   2   2   8     1543.29     1590.99     31.03 o
   3   2   8      274.58      284.09      8.26 o
   4   2   8     1864.67     1853.76     27.49 o
   5   2   8      939.71      936.44     19.02 o
   6   2   8      200.08      202.17     10.42 o
   7   2   8      992.66      981.82     19.87 o
   8   2   8      637.04      608.17     23.09 o
   9   2   8     1499.44     1539.72     40.58 o
 -12   3   8       13.13       10.80     24.29 o
 -11   3   8       14.78       15.58     19.27 o
 -10   3   8        8.19        1.26     27.02 o
  -9   3   8     2069.10     2033.51    101.41 o
  -8   3   8      671.30      586.26     26.41 o
  -7   3   8      978.53     1009.01     24.82 o
  -6   3   8        5.68       10.10      6.95 o
  -5   3   8     2994.81     2928.45     49.43 o
  -4   3   8      128.07      128.77      9.89 o
  -3   3   8      588.41      584.82     16.88 o
  -2   3   8      289.57      291.64     13.15 o
  -1   3   8      366.48      399.57     12.49 o
   0   3   8     2538.90     2411.49     35.75 o
   1   3   8      788.23      788.19     17.82 o
   2   3   8       63.70       75.62      8.48 o
   3   3   8      180.13      192.14      7.30 o
   4   3   8     2386.84     2409.73     32.90 o
   5   3   8      892.25      873.60     21.41 o
   6   3   8       88.28       85.29      9.77 o
   7   3   8      538.68      532.08     16.18 o
   8   3   8      201.35      189.44     15.72 o
   9   3   8       90.92       99.26     15.88 o
 -11   4   8      138.26      139.40     23.60 o
 -10   4   8     1882.54     1923.49     53.40 o
  -9   4   8      563.70      534.40     28.10 o
  -8   4   8      133.61      128.36     14.08 o
  -7   4   8     2420.04     2432.40     44.21 o
  -6   4   8     1505.33     1522.39     30.58 o
  -5   4   8     3987.75     3968.26     54.88 o
  -4   4   8      242.71      248.81     12.80 o
  -3   4   8     3388.28     3316.35     46.27 o
  -2   4   8     2100.92     2014.05     31.15 o
  -1   4   8      697.38      678.91     16.23 o
   0   4   8     1504.30     1446.11     25.27 o
   1   4   8      861.72      837.38     16.96 o
   2   4   8     1909.57     1937.67     25.19 o
   3   4   8     6039.06     5827.48     62.59 o
   4   4   8      149.85      153.21      8.09 o
   5   4   8      293.50      277.62     12.12 o
   6   4   8        2.55        0.32      8.13 o
   7   4   8     6131.04     6052.02     70.47 o
   8   4   8       59.36       72.04     13.68 o
   9   4   8     2137.45     2083.42     42.54 o
 -11   5   8       71.68       78.82     22.71 o
 -10   5   8     1287.62     1301.74     45.89 o
  -9   5   8      110.03       90.13     20.95 o
  -8   5   8      668.51      669.09     25.42 o
  -7   5   8     1090.17     1014.82     28.65 o
  -6   5   8        5.87        1.99      9.17 o
  -5   5   8     2193.13     2217.19     35.78 o
  -4   5   8     2374.29     2319.58     40.12 o
  -3   5   8      720.23      725.76     17.87 o
  -2   5   8      514.28      516.54     19.46 o
  -1   5   8     5158.75     5070.75     67.60 o
   0   5   8      278.12      264.97     11.49 o
   1   5   8      177.39      170.62     10.68 o
   2   5   8      329.11      325.94     14.71 o
   3   5   8     1475.60     1443.77     24.81 o
   4   5   8      203.47      207.00     10.77 o
   5   5   8     2110.23     2071.81     35.92 o
   6   5   8      275.10      263.39     13.42 o
   7   5   8      185.19      186.02     17.79 o
   8   5   8      579.69      526.38     21.94 o
 -11   6   8      300.85      325.45     38.56 o
 -10   6   8      395.41      334.47     28.30 o
  -9   6   8      169.48      176.36     22.56 o
  -8   6   8       90.88      107.60     18.33 o
  -7   6   8     2758.97     2791.73     63.91 o
  -6   6   8       17.13       21.00     10.66 o
  -5   6   8     2797.38     2717.48     59.70 o
  -4   6   8      781.11      749.44     22.15 o
  -3   6   8      643.16      657.45     18.36 o
  -2   6   8      587.87      588.23     17.56 o
  -1   6   8        4.25       15.19      7.53 o
   0   6   8     3063.88     2975.59     44.61 o
   1   6   8      154.86      152.04     10.72 o
   2   6   8     6439.95     6294.88     83.42 o
   3   6   8      129.72      120.48     12.01 o
   4   6   8      642.00      619.01     18.17 o
   5   6   8       77.69       77.37     10.78 o
   6   6   8       18.95       21.22     10.23 o
   7   6   8       53.16       62.47     13.54 o
   8   6   8      106.07       90.04     15.50 o
 -10   7   8      608.23      613.52     35.70 o
  -9   7   8      888.48      901.63     41.97 o
  -8   7   8      982.29      931.82     39.82 o
  -7   7   8      329.41      331.27     24.29 o
  -6   7   8      543.35      561.18     29.41 o
  -5   7   8      115.69      131.18     13.47 o
  -4   7   8      661.83      694.99     23.34 o
  -3   7   8     1389.56     1410.68     31.99 o
  -2   7   8     1634.84     1590.60     29.76 o
  -1   7   8     3548.20     3515.96     51.57 o
   0   7   8      706.69      692.74     23.64 o
   1   7   8       94.30       75.28     12.20 o
   2   7   8       25.28       22.81      8.20 o
   3   7   8      738.14      727.26     19.66 o
   4   7   8      408.93      427.14     16.54 o
   5   7   8      599.51      606.49     18.89 o
   6   7   8     1222.77     1274.61     27.74 o
   7   7   8       51.18       61.93     15.16 o
  -9   8   8      738.70      705.10     42.81 o
  -8   8   8      792.13      846.25     41.78 o
  -7   8   8      374.75      322.87     27.02 o
  -6   8   8        6.45        5.47     17.03 o
  -5   8   8     1899.98     1836.19     59.21 o
  -4   8   8      297.76      274.66     22.52 o
  -3   8   8      748.81      684.81     24.84 o
  -2   8   8      362.16      399.79     19.26 o
  -1   8   8      140.35      143.55     14.23 o
   0   8   8      618.92      661.92     25.35 o
   1   8   8      181.57      186.05     15.79 o
   2   8   8      565.82      586.25     18.80 o
   3   8   8      530.75      517.69     22.01 o
   4   8   8     1774.45     1711.44     32.35 o
   5   8   8      288.49      281.94     14.26 o
   6   8   8       14.50       22.96     13.36 o
   7   8   8       37.55       23.22     34.03 o
  -9   9   8     2027.95     2041.98     65.16 o
  -8   9   8      931.49     1005.72     48.00 o
  -7   9   8     1077.71     1100.54     61.94 o
  -6   9   8      639.01      633.62     34.58 o
  -5   9   8     2162.68     2156.70     60.24 o
  -4   9   8       53.74       49.15     30.67 o
  -3   9   8     1208.91     1191.20     92.91 o
  -2   9   8     3752.70     3722.24     66.28 o
  -1   9   8      238.54      222.92     17.16 o
   0   9   8     5930.35     5864.06     95.95 o
   1   9   8       22.99       14.35     14.98 o
   2   9   8       41.32       58.78     10.75 o
   3   9   8      246.18      252.37     15.32 o
   4   9   8     4129.94     4105.09     61.27 o
   5   9   8      131.42      147.36     15.69 o
   6   9   8      897.21      884.18     30.69 o
  -8  10   8       51.81       84.51     26.69 o
  -7  10   8       40.09       65.03     24.63 o
  -6  10   8        6.97       -1.38     21.43 o
  -5  10   8      556.96      549.12     34.93 o
  -4  10   8      623.20      626.63     36.31 o
  -3  10   8       66.08       41.32     21.66 o
  -2  10   8      514.96      528.91     52.22 o
  -1  10   8      444.60      489.89     30.45 o
   0  10   8      559.59      570.09     26.45 o
   1  10   8      251.20      250.23     19.89 o
   2  10   8      207.56      201.57     19.80 o
   3  10   8      100.50       97.55     13.61 o
   4  10   8       31.99       33.51     16.00 o
   5  10   8       69.98       61.86     13.37 o
  -6  11   8      114.03      116.48     27.49 o
  -5  11   8      696.10      732.83     45.54 o
  -4  11   8      854.48      845.43     47.43 o
  -3  11   8      309.53      337.57     31.88 o
  -2  11   8     1268.64     1169.20     52.60 o
  -1  11   8     3223.73     3232.29    112.04 o
   0  11   8       58.23       40.13     24.62 o
   1  11   8      206.81      253.97     21.70 o
   2  11   8       10.79       14.03     18.16 o
   3  11   8     1417.89     1383.67     44.46 o
   4  11   8      113.93      121.64     17.23 o
  -4  12   8        9.19       17.91     26.71 o
  -3  12   8     1008.16     1063.99     54.53 o
  -2  12   8      418.16      456.42     36.70 o
  -1  12   8      242.78      308.27     34.34 o
   0  12   8      410.19      413.61     48.58 o
   1  12   8        0.62      -10.75     25.53 o
   2  12   8       26.91       -6.07     41.90 o
 -12   1   9      226.58      250.19     26.18 o
 -11   1   9        2.17        8.87     18.02 o
 -10   1   9     1731.99     1800.61     47.23 o
  -9   1   9     1211.00     1235.44     35.42 o
  -8   1   9     1345.25     1334.54     40.32 o
  -7   1   9     1152.12     1179.20     28.12 o
  -6   1   9     2169.71     2204.39     53.24 o
  -5   1   9     1289.12     1154.49     35.22 o
  -4   1   9      777.64      737.49     27.04 o
  -3   1   9     7562.54     7023.01    127.31 o
  -2   1   9     2774.29     2625.10     43.89 o
  -1   1   9     5868.93     5764.83     74.53 o
   0   1   9     4006.26     3995.02     54.65 o
   1   1   9       54.95       71.21      8.02 o
   2   1   9       80.81       74.45      8.70 o
   3   1   9       58.61       63.34      9.21 o
   4   1   9     5347.23     5358.04     58.03 o
   5   1   9      318.97      330.14     11.44 o
   6   1   9     3970.31     3986.81     47.62 o
   7   1   9       15.60       11.76      8.94 o
   8   1   9      904.11      890.08     21.98 o
   9   1   9       79.25       62.17     13.48 o
 -11   2   9      125.23      124.59     30.36 o
 -10   2   9        1.54       15.04     15.82 o
  -9   2   9      308.55      320.91     21.25 o
  -8   2   9      202.43      197.45     17.87 o
  -7   2   9     1030.70     1105.31     28.25 o
  -6   2   9       42.20       46.11      9.16 o
  -5   2   9     3577.68     3460.31     56.44 o
  -4   2   9        4.94       -4.96     10.28 o
  -3   2   9        5.24       18.67      6.71 o
  -2   2   9      276.82      279.58     10.63 o
  -1   2   9     2342.31     2334.61     34.86 o
   0   2   9     2292.41     2189.55     33.91 o
   1   2   9     1617.79     1567.98     27.40 o
   2   2   9      115.95      121.44     10.34 o
   3   2   9       21.18       20.66      8.63 o
   4   2   9     3346.50     3309.65     38.61 o
   5   2   9       77.43       86.72      7.73 o
   6   2   9      229.95      225.19     10.79 o
   7   2   9        0.93       -1.39     12.28 o
   8   2   9     2811.01     2774.86     46.60 o
   9   2   9      126.57      110.39     14.05 o
 -11   3   9        6.40       28.05     19.45 o
 -10   3   9      673.56      645.22     59.21 o
  -9   3   9      112.07      117.28     16.68 o
  -8   3   9    11136.89    11325.78    165.00 o
  -7   3   9      104.92       95.00      9.83 o
  -6   3   9     2702.98     2692.29     47.95 o
  -5   3   9       65.04       52.62      9.52 o
  -4   3   9     2811.47     2726.37     47.05 o
  -3   3   9      817.69      793.95     16.78 o
  -2   3   9      494.90      503.67     12.52 o
  -1   3   9     7158.16     7071.73     90.70 o
   0   3   9      766.52      752.68     18.05 o
   1   3   9     6663.54     6454.81     84.59 o
   2   3   9      747.68      710.33     23.01 o
   3   3   9      251.30      229.65     13.25 o
   4   3   9      325.50      334.63     18.79 o
   5   3   9     1287.74     1270.48     21.09 o
   6   3   9     1178.78     1194.98     26.72 o
   7   3   9      474.99      482.27     27.74 o
   8   3   9      121.11      119.31     15.93 o
 -11   4   9      737.61      685.38     46.45 o
 -10   4   9       67.90       84.29     19.19 o
  -9   4   9       75.83       93.67     17.11 o
  -8   4   9     1274.93     1302.51     31.78 o
  -7   4   9       13.72       22.21     18.52 o
  -6   4   9       29.65       41.14     12.36 o
  -5   4   9      168.06      181.15     10.18 o
  -4   4   9      660.21      644.31     20.95 o
  -3   4   9     1201.11     1202.85     22.87 o
  -2   4   9      990.20      988.79     20.69 o
  -1   4   9      461.69      462.03     15.22 o
   0   4   9     2461.38     2398.28     33.62 o
   1   4   9       51.68       52.04      7.74 o
   2   4   9     2271.32     2215.05     33.10 o
   3   4   9     1324.90     1344.66     21.01 o
   4   4   9      944.07      920.18     18.82 o
   5   4   9      262.15      268.28     12.04 o
   6   4   9      647.79      624.66     20.69 o
   7   4   9      119.79      105.35     13.03 o
   8   4   9      505.91      491.31     34.77 o
 -11   5   9      245.52      214.90     25.59 o
 -10   5   9     2994.66     2913.06    104.75 o
  -9   5   9      444.96      457.46     25.76 o
  -8   5   9      643.99      695.48     25.90 o
  -7   5   9      372.04      381.27     36.09 o
  -6   5   9      132.59      135.16     12.48 o
  -5   5   9        0.61        5.43      8.23 o
  -4   5   9      368.18      365.06     14.69 o
  -3   5   9     3255.73     3161.13     65.82 o
  -2   5   9     1095.09     1062.58     22.65 o
  -1   5   9     2457.39     2446.35     38.40 o
   0   5   9      717.66      683.40     18.78 o
   1   5   9     2177.16     2124.59     35.69 o
   2   5   9     1983.35     1982.83     34.81 o
   3   5   9      177.02      191.67     16.74 o
   4   5   9     3856.69     3819.76     56.82 o
   5   5   9      545.04      538.73     17.56 o
   6   5   9      212.62      211.11     17.97 o
   7   5   9      189.14      186.56     16.36 o
   8   5   9       38.38       38.99     14.47 o
 -10   6   9     1460.04     1442.56     49.43 o
  -9   6   9        5.47      -16.58     24.29 o
  -8   6   9      711.55      692.46     33.29 o
  -7   6   9        7.31       34.08     12.51 o
  -6   6   9     6814.25     6818.05    104.78 o
  -5   6   9      312.43      337.68     16.52 o
  -4   6   9     2273.63     2180.18     36.53 o
  -3   6   9      926.25      922.93     22.29 o
  -2   6   9      874.57      890.45     22.05 o
  -1   6   9      364.96      368.32     15.10 o
   0   6   9     1090.78     1106.39     24.63 o
   1   6   9      845.86      848.53     22.17 o
   2   6   9       93.66       85.83     15.94 o
   3   6   9     1896.50     1860.11     33.04 o
   4   6   9      386.42      400.99     24.37 o
   5   6   9      233.09      237.46     12.68 o
   6   6   9        9.58       11.31     10.62 o
   7   6   9      495.78      528.70     22.07 o
 -10   7   9       96.63      144.65     36.43 o
  -9   7   9      260.69      253.46     25.22 o
  -8   7   9      739.21      730.41     37.17 o
  -7   7   9      574.60      592.26     29.66 o
  -6   7   9     1446.29     1400.96     43.27 o
  -5   7   9     1320.46     1344.48     63.70 o
  -4   7   9       67.71       76.76     12.23 o
  -3   7   9     3980.98     3850.84     56.65 o
  -2   7   9       19.77       16.90      9.69 o
  -1   7   9     1955.11     1963.80     35.12 o
   0   7   9       54.34       64.71     12.50 o
   1   7   9       32.02       31.69     12.40 o
   2   7   9      356.76      329.50     19.48 o
   3   7   9       41.79       42.52      9.33 o
   4   7   9      647.34      632.87     31.38 o
   5   7   9       34.96       44.05     10.44 o
   6   7   9     4866.87     4815.59     70.81 o
   7   7   9      144.77      127.24     21.69 o
  -9   8   9       42.81       47.24     22.89 o
  -8   8   9      200.16      216.37     25.42 o
  -7   8   9     1185.48     1154.23     75.91 o
  -6   8   9      122.13      147.16     21.43 o
  -5   8   9     2120.58     2132.55     56.56 o
  -4   8   9      951.92      927.79     43.21 o
  -3   8   9      247.90      263.31     17.39 o
  -2   8   9     3342.96     3356.06     70.38 o
  -1   8   9     1452.48     1534.74     37.65 o
   0   8   9      345.26      370.34     29.22 o
   1   8   9     2037.20     1979.41     44.69 o
   2   8   9     4539.89     4545.97     79.62 o
   3   8   9      117.33      116.09     12.45 o
   4   8   9      761.82      738.58     25.63 o
   5   8   9      122.71      128.96     16.33 o
   6   8   9       31.78       16.71     12.58 o
  -8   9   9      184.99      226.05     39.77 o
  -7   9   9      311.55      274.26     27.39 o
  -6   9   9      210.42      271.46     26.28 o
  -5   9   9      170.00      180.77     23.51 o
  -4   9   9     1366.19     1406.59     49.10 o
  -3   9   9       19.57       33.32     19.31 o
  -2   9   9       31.66       13.57     13.70 o
  -1   9   9     1341.54     1380.75     37.70 o
   0   9   9      341.74      354.72     21.41 o
   1   9   9      292.26      320.45     21.55 o
   2   9   9     1411.07     1368.20     39.62 o
   3   9   9       19.42       25.17     10.60 o
   4   9   9      809.73      835.82     28.28 o
   5   9   9        6.64        4.81     14.00 o
  -7  10   9      290.95      279.90     44.33 o
  -6  10   9      988.77      988.66     51.31 o
  -5  10   9     1897.57     1961.85     60.90 o
  -4  10   9     1049.07     1000.01     46.59 o
  -3  10   9      298.14      340.44     29.84 o
  -2  10   9       25.43       26.09     22.28 o
  -1  10   9      279.53      268.48     20.77 o
   0  10   9       25.51       17.68     15.65 o
   1  10   9      459.13      492.96     26.29 o
   2  10   9      998.55     1002.11     37.39 o
   3  10   9      258.67      287.09     32.31 o
   4  10   9     1336.88     1360.28     36.77 o
  -5  11   9        8.76       21.13     24.55 o
  -4  11   9      356.36      339.65     32.07 o
  -3  11   9       64.89       22.06     24.66 o
  -2  11   9        8.64       53.95     25.12 o
  -1  11   9        5.39       -4.19     24.43 o
   0  11   9     1110.91     1175.71     55.31 o
   1  11   9      479.51      473.49     27.47 o
   2  11   9      385.33      400.91     45.69 o
  -2  12   9       91.79       98.14     29.59 o
  -1  12   9      417.90      462.44     71.05 o
 -11   0  10     1146.13     1122.79     57.08 o
 -10   0  10      386.52      371.63     30.97 o
  -9   0  10     5760.93     5752.40    152.42 o
  -8   0  10      868.55      842.24     54.65 o
  -7   0  10       12.03       38.26     23.68 o
  -6   0  10      556.00      573.24     40.69 o
  -5   0  10     6427.91     6169.58    165.17 o
  -4   0  10      870.94      847.71     43.11 o
  -3   0  10     1728.51     1772.54     63.15 o
  -2   0  10     3124.42     3068.55     69.53 o
  -1   0  10     5937.77     5829.06    130.56 o
   0   0  10       19.83       16.04     10.20 o
   1   0  10     7858.64     7720.76    141.79 o
   2   0  10      866.36      884.85     31.11 o
   3   0  10     1641.12     1661.94     44.99 o
   4   0  10       68.96       87.48     16.16 o
   5   0  10        5.82       -3.42     20.95 o
   6   0  10      127.26      141.13     13.15 o
   7   0  10      213.88      207.57     16.13 o
   8   0  10     1370.92     1429.82     42.89 o
 -11   1  10       25.05        5.12     18.02 o
 -10   1  10      119.89      125.08     17.39 o
  -9   1  10      750.21      685.32     26.81 o
  -8   1  10       20.02       25.42     12.16 o
  -7   1  10      240.24      239.49     22.32 o
  -6   1  10      348.88      382.14     24.46 o
  -5   1  10        8.27        4.73     13.09 o
  -4   1  10       37.52       24.94     12.23 o
  -3   1  10       46.80       36.13     25.50 o
  -2   1  10     1474.30     1448.00     24.59 o
  -1   1  10     1279.53     1214.00     22.89 o
   0   1  10       18.21       28.53      7.74 o
   1   1  10       91.75      100.71      9.71 o
   2   1  10     1204.95     1252.37     26.75 o
   3   1  10     2933.28     2976.91     53.44 o
   4   1  10        6.39       20.05     10.51 o
   5   1  10      535.31      541.46     19.88 o
   6   1  10      749.27      751.80     17.05 o
   7   1  10     1638.90     1716.13     37.78 o
   8   1  10       23.58       26.20     12.74 o
 -11   2  10     2784.85     2755.80     65.68 o
 -10   2  10     1737.42     1781.97     46.78 o
  -9   2  10       36.85       44.56     13.48 o
  -8   2  10      164.80      171.34     12.67 o
  -7   2  10      467.08      450.31     19.29 o
  -6   2  10     5566.44     5604.27     86.81 o
  -5   2  10       61.83       68.33      9.20 o
  -4   2  10     5227.73     5008.13     77.57 o
  -3   2  10      375.23      345.36     15.02 o
  -2   2  10      919.13      856.23     18.67 o
  -1   2  10        6.93       11.80      7.07 o
   0   2  10       76.53       86.29      9.01 o
   1   2  10     4782.35     4695.03     65.21 o
   2   2  10      867.55      888.30     22.28 o
   3   2  10     5754.22     5824.25     80.13 o
   4   2  10      975.86     1019.67     26.42 o
   5   2  10       18.71       24.47      7.85 o
   6   2  10      840.91      864.10     18.42 o
   7   2  10      153.09      135.68     11.50 o
   8   2  10     1138.29     1189.57     41.51 o
 -11   3  10      160.34      143.43     21.60 o
 -10   3  10       80.93      105.85     18.06 o
  -9   3  10       14.83       -3.24     12.34 o
  -8   3  10      149.88      143.52     12.88 o
  -7   3  10     2638.66     2662.87     50.19 o
  -6   3  10      309.26      305.92     21.01 o
  -5   3  10      314.71      335.58     16.85 o
  -4   3  10        9.64        4.56      9.03 o
  -3   3  10     2493.55     2460.87     36.99 o
  -2   3  10      558.97      552.35     13.90 o
  -1   3  10      371.90      355.20     14.11 o
   0   3  10      311.12      322.48     13.59 o
   1   3  10      202.03      210.81     12.28 o
   2   3  10      300.89      303.21     14.51 o
   3   3  10      142.51      144.51     12.53 o
   4   3  10        2.92        5.65     10.63 o
   5   3  10       10.50       10.17      8.15 o
   6   3  10      250.35      225.76     11.16 o
   7   3  10      692.69      684.13     26.79 o
   8   3  10      250.03      253.80     16.76 o
 -11   4  10      562.08      587.68     31.51 o
 -10   4  10      213.90      232.55     22.09 o
  -9   4  10      187.81      186.39     16.39 o
  -8   4  10       55.63       57.22     12.52 o
  -7   4  10       62.93       50.04     11.10 o
  -6   4  10     2880.44     2860.52     43.73 o
  -5   4  10     1172.41     1153.67     23.59 o
  -4   4  10    11899.88    11647.28    145.12 o
  -3   4  10       40.88       47.78      8.26 o
  -2   4  10      996.43      963.90     21.45 o
  -1   4  10      294.54      327.91     13.81 o
   0   4  10     2993.18     2941.90     40.35 o
   1   4  10      160.22      175.42     10.73 o
   2   4  10     1007.84     1008.33     22.43 o
   3   4  10     1071.28     1101.58     24.34 o
   4   4  10      302.14      298.81     17.45 o
   5   4  10     5226.14     5278.62     68.14 o
   6   4  10     1073.52     1050.33     25.80 o
   7   4  10       60.92       60.32     10.63 o
 -10   5  10      114.63      112.74     23.68 o
  -9   5  10      508.56      527.40     27.39 o
  -8   5  10     2661.92     2755.46     65.79 o
  -7   5  10       94.20      123.51     15.26 o
  -6   5  10      524.61      533.51     31.14 o
  -5   5  10        1.53        4.56      8.82 o
  -4   5  10      534.49      553.32     28.43 o
  -3   5  10      187.34      213.97     12.11 o
  -2   5  10     2889.33     2934.42     45.00 o
  -1   5  10      272.85      289.48     17.22 o
   0   5  10      992.95      978.40     23.58 o
   1   5  10     2402.44     2374.73     39.80 o
   2   5  10       68.68       82.32     11.43 o
   3   5  10      369.06      345.74     20.30 o
   4   5  10     1504.22     1493.72     39.82 o
   5   5  10      343.64      337.71     16.14 o
   6   5  10       64.57       70.14     12.74 o
   7   5  10      745.41      787.44     29.06 o
 -10   6  10       81.46       66.98     21.15 o
  -9   6  10     1767.21     1766.62     51.08 o
  -8   6  10     1013.64      960.61     36.92 o
  -7   6  10       14.14       26.58     15.85 o
  -6   6  10      769.38      756.09     25.60 o
  -5   6  10      690.25      677.72     24.08 o
  -4   6  10       91.86       93.52     14.99 o
  -3   6  10      268.56      282.70     14.29 o
  -2   6  10      425.53      413.87     16.62 o
  -1   6  10      316.40      314.98     15.26 o
   0   6  10       27.11       49.78     13.23 o
   1   6  10     3238.62     3133.44     58.09 o
   2   6  10      351.56      352.34     20.68 o
   3   6  10     1327.37     1291.22     36.65 o
   4   6  10       13.87       14.38     15.14 o
   5   6  10        0.17       -5.70     10.45 o
   6   6  10      296.13      283.21     25.86 o
  -9   7  10      696.81      734.63     47.67 o
  -8   7  10     1442.30     1396.77     46.22 o
  -7   7  10       67.01       88.86     18.93 o
  -6   7  10      265.46      258.29     21.58 o
  -5   7  10       11.58        9.64     12.07 o
  -4   7  10        6.32        7.09     11.69 o
  -3   7  10      290.88      283.77     17.41 o
  -2   7  10      841.08      890.24     24.79 o
  -1   7  10     2192.62     2201.05     39.11 o
   0   7  10      548.15      546.49     28.62 o
   1   7  10      241.80      255.57     21.45 o
   2   7  10      442.93      482.92     24.15 o
   3   7  10     1250.60     1233.05     37.69 o
   4   7  10      225.78      250.61     21.52 o
   5   7  10     1001.02     1025.49     27.60 o
   6   7  10      532.52      590.03     27.35 o
  -8   8  10      214.16      229.99     25.22 o
  -7   8  10        4.45       -1.96     18.97 o
  -6   8  10      857.76      819.83     38.10 o
  -5   8  10       20.52       16.85     17.72 o
  -4   8  10      228.33      243.56     18.15 o
  -3   8  10      355.32      371.19     20.30 o
  -2   8  10       53.50       66.91     19.21 o
  -1   8  10      792.13      798.90     44.00 o
   0   8  10      900.26      908.75     32.04 o
   1   8  10     2760.09     2732.63     56.05 o
   2   8  10      294.48      327.20     21.98 o
   3   8  10     1124.08     1146.22     38.41 o
   4   8  10      421.35      451.12     27.17 o
   5   8  10      479.99      477.94     37.86 o
  -7   9  10     3555.60     3506.81     97.46 o
  -6   9  10      107.24      128.22     23.00 o
  -5   9  10       30.88       22.12     20.31 o
  -4   9  10       52.06       50.67     20.99 o
  -3   9  10     3446.70     3497.64     65.77 o
  -2   9  10      180.84      204.86     19.80 o
  -1   9  10     1186.16     1193.78     36.87 o
   0   9  10     1411.71     1443.47     43.81 o
   1   9  10       74.56       88.37     17.73 o
   2   9  10       30.56       13.71     16.98 o
   3   9  10      259.32      247.12     22.54 o
   4   9  10       70.92       80.22     20.26 o
  -6  10  10      191.87      180.40     27.28 o
  -5  10  10        2.42        2.05     21.85 o
  -4  10  10     1671.60     1698.46     57.46 o
  -3  10  10      768.79      765.57     40.25 o
  -2  10  10      881.26      928.39     49.49 o
  -1  10  10      277.59      310.81     22.60 o
   0  10  10      316.86      314.39     26.44 o
   1  10  10      117.91      129.62     20.18 o
   2  10  10      133.52      117.82     27.34 o
   3  10  10       75.58       64.35     20.26 o
  -4  11  10      728.29      762.79     54.35 o
  -3  11  10       18.24        3.15     24.80 o
  -2  11  10     1202.66     1252.97     55.39 o
  -1  11  10      808.22      943.79     47.86 o
   0  11  10      371.25      371.28     36.06 o
   1  11  10      895.38      983.84     43.49 o
 -11   1  11       19.49       18.72     31.27 o
 -10   1  11      145.33      148.07     17.59 o
  -9   1  11     2264.49     2289.98     56.60 o
  -8   1  11      860.13      927.95     44.94 o
  -7   1  11     5573.65     5622.56    112.71 o
  -6   1  11       17.05       31.99     17.29 o
  -5   1  11     1602.68     1548.63     46.15 o
  -4   1  11      736.83      683.91     82.28 o
  -3   1  11     1121.51     1114.64     26.21 o
  -2   1  11     1702.77     1658.43     30.15 o
  -1   1  11     1183.06     1190.36     23.81 o
   0   1  11     1296.58     1268.49     33.65 o
   1   1  11      495.48      513.84     18.58 o
   2   1  11      902.50      956.24     24.58 o
   3   1  11      732.48      712.61     23.39 o
   4   1  11       13.49       11.96     12.07 o
   5   1  11     4042.48     4142.60     64.85 o
   6   1  11      132.11      144.28     16.78 o
   7   1  11     1587.37     1710.93     40.73 o
 -10   2  11       11.08       30.53     15.82 o
  -9   2  11       27.48       35.19     17.28 o
  -8   2  11        8.45       18.00     13.20 o
  -7   2  11     1762.25     1867.63     71.65 o
  -6   2  11      983.91      961.60     38.19 o
  -5   2  11        8.40       -5.66     14.59 o
  -4   2  11        4.13        9.31      8.69 o
  -3   2  11     3003.12     2874.69     50.25 o
  -2   2  11      310.51      295.40     13.41 o
  -1   2  11      469.44      436.02     15.77 o
   0   2  11       62.59       50.24      9.68 o
   1   2  11     2491.61     2551.68     41.97 o
   2   2  11     1254.66     1224.80     27.99 o
   3   2  11      189.77      188.62     14.54 o
   4   2  11       17.16       35.19     12.42 o
   5   2  11      754.14      730.54     26.37 o
   6   2  11     1062.22     1087.04     32.15 o
   7   2  11      263.59      252.81     24.14 o
 -10   3  11       38.03       45.80     17.61 o
  -9   3  11     1620.64     1747.59     38.59 o
  -8   3  11      656.29      640.50     73.17 o
  -7   3  11      191.89      226.85     19.53 o
  -6   3  11     1723.95     1774.18     38.21 o
  -5   3  11       60.17       48.53     11.20 o
  -4   3  11      460.18      444.54     26.04 o
  -3   3  11      185.51      188.66     10.59 o
  -2   3  11     7393.87     6981.94     81.68 o
  -1   3  11     1546.96     1486.36     28.42 o
   0   3  11     7509.75     7281.67     96.16 o
   1   3  11       17.73       28.25     10.05 o
   2   3  11      108.84      121.17     13.67 o
   3   3  11     1811.39     1852.77     36.40 o
   4   3  11      505.62      474.90     32.34 o
   5   3  11      181.28      198.86     28.12 o
   6   3  11      564.64      554.05     24.93 o
   7   3  11      371.79      365.28     22.83 o
 -10   4  11      235.06      212.77     28.84 o
  -9   4  11      534.11      550.61     23.66 o
  -8   4  11      133.70      118.52     13.78 o
  -7   4  11      942.33      987.05     30.69 o
  -6   4  11       64.80       58.14     13.19 o
  -5   4  11     1512.43     1484.91     34.58 o
  -4   4  11      338.10      357.72     14.82 o
  -3   4  11       38.79       54.21      9.32 o
  -2   4  11      761.81      739.04     20.38 o
  -1   4  11       85.11      100.42     10.87 o
   0   4  11      207.31      215.64     13.55 o
   1   4  11      487.36      509.93     17.13 o
   2   4  11     2839.81     2786.60     41.81 o
   3   4  11      523.64      523.54     18.61 o
   4   4  11      405.38      421.62     20.73 o
   5   4  11     1217.38     1200.63     34.81 o
   6   4  11      969.53      947.96     38.62 o
 -10   5  11       87.94      108.92     20.12 o
  -9   5  11     1155.75     1171.80     52.53 o
  -8   5  11      183.67      197.74     19.13 o
  -7   5  11     4210.43     4276.34     70.69 o
  -6   5  11       15.91       21.59     10.47 o
  -5   5  11      113.36      133.16     16.18 o
  -4   5  11      378.39      387.82     16.44 o
  -3   5  11      423.17      405.51     15.88 o
  -2   5  11     2152.23     2049.31     48.03 o
  -1   5  11       99.37      123.38     13.06 o
   0   5  11     2372.25     2382.59     48.38 o
   1   5  11       37.02       36.39     11.25 o
   2   5  11      342.40      313.68     44.02 o
   3   5  11      347.26      313.85     21.09 o
   4   5  11      726.62      798.07     60.94 o
   5   5  11     1783.61     1782.10     47.67 o
   6   5  11      240.91      282.08     24.73 o
  -9   6  11      243.06      238.64     23.00 o
  -8   6  11      704.23      691.44     33.29 o
  -7   6  11      463.24      482.60     22.15 o
  -6   6  11      193.07      207.07     15.87 o
  -5   6  11       68.54       72.77     11.88 o
  -4   6  11     3823.46     3771.99     56.33 o
  -3   6  11      404.04      369.89     16.40 o
  -2   6  11      490.23      465.43     18.49 o
  -1   6  11        0.68       11.07     10.90 o
   0   6  11      521.86      560.33     22.83 o
   1   6  11     1005.71     1035.84     32.45 o
   2   6  11     1854.28     1860.69     44.34 o
   3   6  11       37.34       49.67     16.64 o
   4   6  11      226.75      221.31     21.54 o
   5   6  11       16.21       21.62     17.86 o
  -8   7  11       68.49       72.11     19.69 o
  -7   7  11      496.85      516.43     27.83 o
  -6   7  11       37.10       43.46     14.66 o
  -5   7  11     3260.53     3250.06     59.20 o
  -4   7  11      893.19      874.53     25.71 o
  -3   7  11      182.10      215.00     21.04 o
  -2   7  11      930.00      962.89     26.77 o
  -1   7  11     2039.02     2093.51     39.37 o
   0   7  11       13.35       41.91     14.76 o
   1   7  11       95.75      110.79     16.80 o
   2   7  11       17.64       10.45     15.38 o
   3   7  11     2978.48     2985.42     62.49 o
   4   7  11      762.91      741.11     33.30 o
   5   7  11      588.66      582.95     31.19 o
  -7   8  11       37.30       50.93     35.83 o
  -6   8  11      864.76      900.39     75.30 o
  -5   8  11     2672.24     2725.37     67.27 o
  -4   8  11      106.78      129.50     16.68 o
  -3   8  11      494.85      555.99     33.41 o
  -2   8  11        5.51       12.19     14.29 o
  -1   8  11        9.99       21.00     14.92 o
   0   8  11      193.22      209.03     19.65 o
   1   8  11      286.53      254.26     20.98 o
   2   8  11       57.14       84.39     18.36 o
   3   8  11     2085.26     2137.47    123.57 o
   4   8  11      473.91      481.24     29.21 o
  -6   9  11       59.11       62.58     22.46 o
  -5   9  11      200.46      196.32     25.48 o
  -4   9  11      235.10      248.94     26.58 o
  -3   9  11       70.49       78.20     16.77 o
  -2   9  11      215.77      200.78     19.84 o
  -1   9  11      790.40      848.09     34.10 o
   0   9  11     1107.68     1078.17     37.87 o
   1   9  11       20.09       23.05     17.64 o
   2   9  11      536.45      510.64     28.51 o
   3   9  11       40.60       45.78     19.73 o
  -4  10  11      391.07      401.37     40.69 o
  -3  10  11     2749.10     2775.51     75.11 o
  -2  10  11      181.60      201.34     33.09 o
  -1  10  11       29.79       25.55     18.02 o
   0  10  11      538.73      563.99     29.19 o
   1  10  11     2333.65     2457.92     57.90 o
  -9   0  12       85.54       72.87     34.61 o
  -8   0  12      230.52      268.40     38.26 o
  -7   0  12      153.57      160.31     32.79 o
  -6   0  12      287.41      296.33     36.43 o
  -5   0  12     3565.75     3461.28    108.70 o
  -4   0  12       95.43      100.80     25.50 o
  -3   0  12     5364.56     5158.45     98.48 o
  -2   0  12      197.25      201.54     16.40 o
  -1   0  12     4625.60     4464.66     89.23 o
   0   0  12     1223.47     1247.01     38.90 o
   1   0  12     1256.78     1212.32     40.33 o
   2   0  12     3489.74     3423.32     76.83 o
   3   0  12     3094.61     3097.27    116.89 o
   4   0  12      347.92      361.63     28.10 o
   5   0  12      339.82      357.19     29.30 o
   6   0  12        7.50       39.32     22.61 o
 -10   1  12        1.02       18.82     21.86 o
  -9   1  12       86.19       68.62     34.01 o
  -8   1  12     1654.71     1754.13     55.16 o
  -7   1  12       70.31      110.72     22.75 o
  -6   1  12      406.99      451.19     29.35 o
  -5   1  12      419.88      399.47     26.18 o
  -4   1  12     1339.37     1363.47     59.51 o
  -3   1  12      610.98      565.70     16.89 o
  -2   1  12     1171.02     1128.34     32.02 o
  -1   1  12      129.09      108.76     11.76 o
   0   1  12     1265.30     1270.40     27.40 o
   1   1  12      429.37      409.63     23.84 o
   2   1  12       82.06       90.42     12.81 o
   3   1  12       76.81       87.11     15.50 o
   4   1  12      481.80      466.32     21.73 o
   5   1  12      253.86      302.91     22.00 o
   6   1  12       38.56       50.89     16.37 o
 -10   2  12     1424.15     1435.44     51.62 o
  -9   2  12       76.38       83.45     53.13 o
  -8   2  12     1747.42     1816.40     41.35 o
  -7   2  12      362.77      344.29     28.55 o
  -6   2  12      715.22      760.29     37.29 o
  -5   2  12     3261.91     3218.26     64.24 o
  -4   2  12     2564.47     2557.75     47.60 o
  -3   2  12     2695.76     2636.57     36.08 o
  -2   2  12      545.41      539.39     22.79 o
  -1   2  12        1.57       16.35      9.24 o
   0   2  12     1016.74     1010.16     25.04 o
   1   2  12      127.32      137.35     15.60 o
   2   2  12      442.27      426.84     18.88 o
   3   2  12      221.62      222.75     17.88 o
   4   2  12     3828.98     3872.63     62.54 o
   5   2  12        4.72      -14.12     14.12 o
   6   2  12      459.50      443.20     43.24 o
 -10   3  12      718.42      705.62     48.58 o
  -9   3  12       50.78       37.41     20.95 o
  -8   3  12      314.46      316.14     21.91 o
  -7   3  12      138.61      140.01     21.12 o
  -6   3  12       88.38       96.28     13.82 o
  -5   3  12       19.19       14.10     11.47 o
  -4   3  12      261.72      293.75     17.64 o
  -3   3  12       84.77       87.56     10.16 o
  -2   3  12      177.40      170.63     12.11 o
  -1   3  12      317.08      314.26     13.27 o
   0   3  12     1782.41     1834.57     35.07 o
   1   3  12      510.69      465.02     27.00 o
   2   3  12       18.74       15.42     11.80 o
   3   3  12        7.95       12.17     12.42 o
   4   3  12      763.51      732.02     29.80 o
   5   3  12      106.72      127.31     19.72 o
   6   3  12      174.91      172.21     19.97 o
  -9   4  12       86.58       77.42     35.22 o
  -8   4  12      177.98      207.34     21.86 o
  -7   4  12     2016.13     2009.38     44.37 o
  -6   4  12      340.11      338.01     28.11 o
  -5   4  12     1955.37     2001.33     42.71 o
  -4   4  12       94.28       97.27     10.99 o
  -3   4  12      625.08      639.20     20.09 o
  -2   4  12     2586.86     2544.91     42.01 o
  -1   4  12      134.31      129.94     12.37 o
   0   4  12      356.21      334.61     23.58 o
   1   4  12       70.93       78.58     11.77 o
   2   4  12     7189.33     7173.38     88.71 o
   3   4  12       78.29       61.74     12.94 o
   4   4  12     2187.57     2262.49     46.27 o
   5   4  12      438.95      449.61     24.50 o
  -9   5  12      508.79      489.09     28.71 o
  -8   5  12       18.16       27.24     13.35 o
  -7   5  12     1052.34     1080.72     29.60 o
  -6   5  12     1092.69     1061.29     26.20 o
  -5   5  12        9.87       12.32     10.55 o
  -4   5  12       11.01        5.55     10.61 o
  -3   5  12     2016.14     2044.08     36.78 o
  -2   5  12      197.46      171.15     13.44 o
  -1   5  12      185.39      206.73     14.67 o
   0   5  12      630.89      605.42     22.25 o
   1   5  12      145.20      130.87     14.32 o
   2   5  12      357.85      335.28     22.25 o
   3   5  12       19.90       32.85     16.37 o
   4   5  12       73.30       72.16     18.45 o
   5   5  12        9.84       -0.02     18.23 o
  -8   6  12       68.42       96.08     18.09 o
  -7   6  12      140.74      155.80     16.06 o
  -6   6  12      366.71      399.36     20.56 o
  -5   6  12     1125.48     1111.22     27.68 o
  -4   6  12      169.67      188.86     14.50 o
  -3   6  12     1681.41     1762.83     52.06 o
  -2   6  12       61.56       55.49     12.50 o
  -1   6  12     1098.56     1119.09     28.92 o
   0   6  12      727.03      725.91     25.54 o
   1   6  12       28.42       25.56     15.14 o
   2   6  12      859.91      905.97     34.44 o
   3   6  12      472.31      508.11     43.19 o
   4   6  12       74.61       84.73     20.38 o
  -7   7  12      241.44      258.21     22.76 o
  -6   7  12      713.20      770.84     41.85 o
  -5   7  12      374.48      389.35     20.56 o
  -4   7  12      140.06      147.50     15.12 o
  -3   7  12       36.44       36.82     12.96 o
  -2   7  12      750.86      752.02     25.90 o
  -1   7  12     1247.24     1256.49     51.41 o
   0   7  12      337.76      354.97     27.40 o
   1   7  12      669.80      645.46     37.06 o
   2   7  12       77.53       87.44     22.18 o
   3   7  12       50.03       88.64     21.90 o
  -6   8  12      481.17      531.82     30.00 o
  -5   8  12      163.96      185.92     23.51 o
  -4   8  12      470.02      493.58     24.13 o
  -3   8  12     1173.89     1170.85     60.56 o
  -2   8  12     1637.52     1667.07     42.36 o
  -1   8  12      654.24      663.98     42.57 o
   0   8  12      915.84     1061.36     37.15 o
   1   8  12       26.26       12.68     17.35 o
   2   8  12       38.01       38.58     18.93 o
  -5   9  12      251.75      280.76     27.57 o
  -4   9  12        3.82      -12.00     23.68 o
  -3   9  12       85.15      107.66     18.39 o
  -2   9  12      386.82      441.69     25.43 o
  -1   9  12     1172.68     1238.28     44.54 o
   0   9  12      667.27      735.71     69.23 o
   1   9  12     1386.28     1509.34     45.92 o
  -9   1  13       39.64        2.43     34.01 o
  -8   1  13     1594.67     1609.76     54.75 o
  -7   1  13      494.91      482.33     32.62 o
  -6   1  13     2663.45     2665.30     67.84 o
  -5   1  13       70.50       77.12     19.75 o
  -4   1  13      133.23      175.23     22.32 o
  -3   1  13     1033.73     1010.37     23.06 o
  -2   1  13     1537.46     1579.47     49.00 o
  -1   1  13     3053.42     2973.61     57.85 o
   0   1  13      697.51      715.74     23.68 o
   1   1  13     1421.63     1429.72     32.60 o
   2   1  13      485.93      476.52     21.07 o
   3   1  13     1160.14     1206.87     32.99 o
   4   1  13     1116.94     1152.13     33.92 o
   5   1  13      128.10      114.52     17.83 o
  -9   2  13      137.20      129.95     37.65 o
  -8   2  13      137.72      180.14     71.05 o
  -7   2  13       70.73       51.13     22.32 o
  -6   2  13     1946.09     1891.15     56.45 o
  -5   2  13      636.75      668.79     27.00 o
  -4   2  13     1656.68     1638.37     37.07 o
  -3   2  13       39.35       52.09      8.50 o
  -2   2  13      333.56      339.63     15.34 o
  -1   2  13     1379.44     1379.94     36.29 o
   0   2  13      269.30      266.66     15.67 o
   1   2  13      129.06      119.70     13.98 o
   2   2  13      312.68      328.72     18.77 o
   3   2  13     1060.51     1104.21     36.11 o
   4   2  13        1.34       13.54     14.85 o
   5   2  13      246.14      224.35     20.10 o
  -9   3  13      683.10      682.46     75.30 o
  -8   3  13     2351.69     2403.78     50.40 o
  -7   3  13      601.50      599.27     24.55 o
  -6   3  13      582.76      549.81     23.41 o
  -5   3  13       14.63       15.36     13.13 o
  -4   3  13       22.62       13.80     12.55 o
  -3   3  13      272.46      274.84     14.07 o
  -2   3  13      317.98      326.25     20.68 o
  -1   3  13     2329.96     2364.43     36.86 o
   0   3  13      174.47      203.14     13.44 o
   1   3  13     2509.88     2472.47     52.59 o
   2   3  13      609.85      612.21     37.43 o
   3   3  13      986.16      982.43     31.05 o
   4   3  13      378.96      357.78     21.96 o
  -8   4  13        6.71       16.52     17.86 o
  -7   4  13        4.82        5.33     14.75 o
  -6   4  13      470.73      512.53     30.49 o
  -5   4  13     1492.37     1483.89     37.05 o
  -4   4  13      132.02      115.49     11.96 o
  -3   4  13      660.87      647.90     21.55 o
  -2   4  13     1409.20     1464.95     31.20 o
  -1   4  13     1073.67     1102.15     28.12 o
   0   4  13       11.14       13.03     12.55 o
   1   4  13      191.99      202.15     17.20 o
   2   4  13      184.64      169.94     16.53 o
   3   4  13       38.97       30.32     15.03 o
   4   4  13      173.28      190.76     22.25 o
  -8   5  13      491.47      483.60     28.58 o
  -7   5  13      546.70      553.59     31.27 o
  -6   5  13     1091.40     1117.93     53.53 o
  -5   5  13       83.72       80.20     15.93 o
  -4   5  13     1248.28     1253.28     29.10 o
  -3   5  13     3872.00     3764.66     57.32 o
  -2   5  13      367.66      369.44     17.81 o
  -1   5  13     1471.66     1497.09     33.46 o
   0   5  13      277.75      297.72     17.86 o
   1   5  13       20.41       18.80     13.63 o
   2   5  13        9.90       -0.83     16.17 o
   3   5  13      240.55      253.23     22.83 o
  -7   6  13      115.92      126.42     16.03 o
  -6   6  13      382.22      407.78     20.27 o
  -5   6  13      591.68      575.58     22.12 o
  -4   6  13       27.49       28.36     12.71 o
  -3   6  13      419.63      412.09     18.84 o
  -2   6  13      174.88      181.17     15.60 o
  -1   6  13      347.92      358.76     19.23 o
   0   6  13      328.64      323.75     22.05 o
   1   6  13     1199.29     1228.63     38.99 o
   2   6  13      159.22      199.87     22.05 o
   3   6  13      489.66      491.91     28.27 o
  -6   7  13     1315.09     1327.88     36.56 o
  -5   7  13      524.61      580.24     26.12 o
  -4   7  13      247.96      273.53     17.63 o
  -3   7  13      160.65      186.83     16.25 o
  -2   7  13      208.85      216.91     17.00 o
  -1   7  13      413.34      406.68     23.92 o
   0   7  13       48.42       56.18     23.83 o
   1   7  13     2386.62     2578.96     70.75 o
   2   7  13      165.75      163.12     22.12 o
  -4   8  13     2447.31     2513.14     53.09 o
  -3   8  13     1038.88     1028.30     35.60 o
  -2   8  13      213.32      255.74     39.10 o
  -1   8  13        7.69       28.84     17.39 o
   0   8  13     1604.69     1680.74     46.43 o
  -8   0  14      236.45      280.55     41.90 o
  -7   0  14      151.85      173.67     39.47 o
  -6   0  14     1712.12     1658.38     77.73 o
  -5   0  14      531.43      593.28     51.01 o
  -4   0  14     2107.60     2045.19     85.01 o
  -3   0  14      649.44      622.35     27.86 o
  -2   0  14     2690.46     2762.89     64.82 o
  -1   0  14      164.64      159.68     20.09 o
   0   0  14        7.31      -16.20     16.20 o
   1   0  14      101.68      155.69     36.13 o
   2   0  14     3184.99     3236.11     78.78 o
   3   0  14     1501.55     1558.58     55.17 o
  -8   1  14       34.60       27.25     24.26 o
  -7   1  14     1179.57     1127.65     49.13 o
  -6   1  14      287.54      331.18     29.59 o
  -5   1  14        0.34      -20.65     20.65 o
  -4   1  14       85.66       77.56     13.38 o
  -3   1  14      403.86      405.90     22.96 o
  -2   1  14      880.52      868.29     24.60 o
  -1   1  14       80.51       87.46     13.08 o
   0   1  14      243.73      246.08     16.65 o
   1   1  14        9.73       12.19     13.34 o
   2   1  14      296.28      276.68     18.83 o
   3   1  14       67.71       68.38     16.23 o
  -8   2  14       22.57       22.57     54.35 o
  -7   2  14      289.48      300.86     33.70 o
  -6   2  14      521.98      539.40     34.55 o
  -5   2  14       56.74       25.59     21.66 o
  -4   2  14     3027.32     3063.21     57.87 o
  -3   2  14     2344.53     2348.28     40.42 o
  -2   2  14      937.34      921.34     22.30 o
  -1   2  14      130.30      150.47     14.15 o
   0   2  14      105.74      111.01     14.43 o
   1   2  14     2381.58     2444.49     45.89 o
   2   2  14       25.52       16.97     14.70 o
   3   2  14     1371.46     1390.00     37.10 o
  -7   3  14      700.88      704.20     38.64 o
  -6   3  14      462.88      443.93     22.96 o
  -5   3  14       99.65      114.54     15.70 o
  -4   3  14        0.65       28.08     18.78 o
  -3   3  14      878.18      927.96     25.48 o
  -2   3  14        8.08       16.44     11.70 o
  -1   3  14      231.29      239.33     16.19 o
   0   3  14      572.61      553.72     19.64 o
   1   3  14        8.09        8.14     12.18 o
   2   3  14      245.05      277.77     17.73 o
   3   3  14      279.63      266.54     18.13 o
  -7   4  14      380.52      407.35     22.34 o
  -6   4  14      821.43      874.80     31.66 o
  -5   4  14     2123.03     2069.85     71.33 o
  -4   4  14      645.58      696.68     22.79 o
  -3   4  14      506.24      528.20     24.57 o
  -2   4  14      232.87      245.22     16.27 o
  -1   4  14      215.54      223.23     16.70 o
   0   4  14     1153.74     1189.48     31.81 o
   1   4  14     1193.44     1239.08     33.76 o
   2   4  14       86.53       79.34     18.46 o
  -6   5  14       73.08       81.46     19.63 o
  -5   5  14      880.25      896.05     25.36 o
  -4   5  14       46.80       60.63     13.07 o
  -3   5  14       14.49       14.27     12.72 o
  -2   5  14       17.97       21.30     13.12 o
  -1   5  14     2178.48     2231.93     43.09 o
   0   5  14       20.12       37.18     14.44 o
   1   5  14      489.71      485.37     26.40 o
   2   5  14      222.15      227.11     23.25 o
  -5   6  14       14.60       37.53     13.45 o
  -4   6  14     1339.75     1355.94     37.60 o
  -3   6  14      177.22      190.05     21.56 o
  -2   6  14     1582.00     1616.93     36.55 o
  -1   6  14      230.54      244.97     18.47 o
   0   6  14       13.37        4.91     20.03 o
   1   6  14      471.53      454.18     31.50 o
  -3   7  14      183.47      189.53     21.82 o
  -2   7  14      697.27      725.62     36.78 o
  -6   1  15      187.42      174.80     27.69 o
  -5   1  15      444.33      468.36     53.44 o
  -4   1  15      203.17      201.83     16.99 o
  -3   1  15       43.42       39.04     11.65 o
  -2   1  15      869.69      859.71     38.08 o
  -1   1  15       31.62       26.75     13.33 o
   0   1  15     3211.88     3304.10     62.05 o
   1   1  15       73.01       64.39     15.66 o
   2   1  15     1286.03     1300.66     36.41 o
  -6   2  15      172.00      169.71     27.48 o
  -5   2  15      336.27      364.86     31.77 o
  -4   2  15      415.44      392.53     22.39 o
  -3   2  15       26.94       25.80     11.53 o
  -2   2  15       86.44       93.62     11.80 o
  -1   2  15       50.66       57.54     14.80 o
   0   2  15       35.57       30.54     15.22 o
   1   2  15        2.22        8.00     14.85 o
  -6   3  15      578.93      619.39     38.77 o
  -5   3  15     1696.33     1703.18     42.09 o
  -4   3  15     1849.74     1842.90     35.53 o
  -3   3  15      401.10      411.94     18.40 o
  -2   3  15     1607.72     1620.52     35.37 o
  -1   3  15      955.69      986.55     31.55 o
   0   3  15       92.50      108.08     16.39 o
   1   3  15     1838.47     1914.87     37.39 o
  -5   4  15       66.69       40.81     16.40 o
  -4   4  15       27.34       31.47     12.78 o
  -3   4  15      481.96      524.39     21.75 o
  -2   4  15      918.16      949.39     29.71 o
  -1   4  15       69.05       89.92     15.29 o
   0   4  15       61.32       64.94     16.83 o
  -3   5  15        4.27        7.44     15.51 o
  -2   5  15      249.28      256.43     18.33 o
  -3   0  16     1297.59     1343.06     44.25 o
  -2   0  16     1335.56     1374.98     46.32 o
 
